# Supplementary material for: Pre- to postoperative alpha-fetoprotein ratio-based nomogram to predict tumor recurrence in patients with hepatocellular carcinoma
Source: Front Oncol. 2023 Apr 14;13:1134933. doi: 10.3389/fonc.2023.1134933 (PMC10140353; doi:10.3389/fonc.2023.1134933)
Supplement: Supplementary file 1 [file Table_1.xlsx]

## Sheet: Training Group
number	Preoperative AFP	Postoperative AFP	AFP Ratio	≥0.8	Sex	Age	WBC	Hb	PLT	Na	ALT	AST	Tbil	γ-GT	ALB	HBsAg	HBV-DNA	＞500	Cirrhosis	Number of tumors	Tumor size	MVI	AJCC T stage	BCLC stage	Pathological differentiation	Surgical period	Relapse Status	Time to relapse	RFS	Survival status	Follow-up Endpoints	OS
1	3783	1341	2.82103	1	1	43	6.83	91	84	143.3	349.5	138.2	39.7	131	32.6	1	＜500	0	1	3	3	0	2	1	3	2019-01-18	1	2019-05-17	3.96667	1	2019-06-08	4.7
2	5.73	4.49	1.27617	1	0	73	10.05	138	358	139	22.6	20.8	7	54.5	44.4	0	＜500	0	1	1	11	0	2	1	2	2018-12-21	0	2021-12-31	36.8667	0	2021-12-31	36.8667
3	1.93	1.77	1.0904	1	1	47	5.69	153	153	138.8	30.1	23.6	3.4	54.5	42.5	1	＜500	0	1	1	3	0	2	1	2	2018-12-20	0	2021-12-31	36.9	0	2021-12-31	36.9
4	71.84	1.56	46.0513	1	1	70	7.61	137	338	145	30.6	36.4	20.1	141	39.1	1	533	1	0	1	16.5	0	2	1	2	2018-12-06	1	2020-07-10	19.4	0	2021-12-31	37.3667
5	6.05	1.65	3.66667	1	1	63	8.63	137	130	146	26.7	28.7	8.4	19	43.9	1	＜500	0	0	1	5.2	0	2	1	3	2018-10-11	0	2019-04-17	6.26667	0	2021-12-31	39.2333
6	4.43	6.25	0.7088	0	1	55	4.2	135	106	139	47.1	52.1	11.3	49	35.9	1	44800	1	1	1	7	1	2	3	3	2018-10-08	1	2019-09-23	11.6667	1	2021-09-17	35.8333
7	3.37	1.55	2.17419	1	1	68	5.87	132	244	140	70.6	61.6	17.9	549	42.9	0	＜500	0	0	1	3.5	0	1	1	2	2018-09-26	1	2021-03-05	29.7	0	2021-12-31	39.7333
8	35122	4378	8.02238	1	1	41	4.05	151	120	140	38.8	38.3	12.7	82.7	43.1	1	＜500	0	0	1	7	1	2	3	3	2018-09-17	1	2018-10-30	1.43333	1	2019-08-09	10.8667
9	94.34	8.98	10.5056	1	1	49	4.68	123	67	141.1	37.7	42.2	9.8	82	35	1	41700	1	1	2	10	0	3	2	2	2018-08-29	1	2019-06-19	9.8	0	2021-12-31	40.6667
10	457	3.12	146.474	1	1	66	4.44	150	83	143.3	29.8	29.8	9	51.6	39.7	1	2890	1	1	1	4.5	0	1	1	1	2018-08-17	1	2020-09-19	25.4667	0	2021-12-31	41.0667
11	1389	1077	1.28969	1	0	57	8.08	139	266	137.1	45.7	97.9	20.7	70.6	42.3	1	8840	1	0	1	8	1	2	3	3	2018-08-15	0	2021-12-31	41.1333	0	2021-12-31	41.1333
12	17441	21.65	805.589	1	0	44	3.56	122	44	144	31.8	40	14.2	45	40.6	1	2750	1	1	1	8	0	2	1	2	2018-08-14	0	2021-12-31	41.1667	0	2021-12-31	41.1667
13	3.74	1.45	2.57931	1	1	62	3.74	153	165	141.5	15.6	14.8	10.3	42	46.6	1	＜500	0	0	1	3.7	0	1	1	2	2018-08-09	0	2021-12-31	41.3333	0	2021-12-31	41.3333
14	3912	31.46	124.348	1	1	63	4.96	135	119	138.8	42.5	29.9	2	20.2	35.9	1	526	1	1	1	2.5	0	1	1	2	2018-08-08	1	2020-09-22	25.8667	0	2021-12-31	41.3667
15	215.7	17.15	12.5773	1	1	70	6.08	154	130	143.2	91.2	87.4	17.4	49.2	40.9	1	4310	1	1	1	4	0	2	1	2	2018-07-30	0	2021-12-31	41.6667	0	2021-12-31	41.6667
16	424	5.97	71.0218	1	1	57	5.14	130	164	132	63.9	44.2	10.7	27.1	39.8	1	2410000	1	0	5	12	1	3	3	2	2018-07-30	1	2019-04-02	8.2	0	2021-12-31	41.6667
17	3.89	3.73	1.0429	1	1	69	5.41	143	192	139.5	13.3	12.5	3.2	36	41	1	＜500	0	0	1	3.5	0	1	1	1	2018-07-25	0	2021-12-31	41.8333	0	2021-12-31	41.8333
18	2.79	2.03	1.37438	1	0	42	4.27	136	121	140.5	22	23.2	8.6	95	39.9	1	＜500	0	1	1	2	0	1	0	1	2018-07-18	0	2021-12-31	42.0667	0	2021-12-31	42.0667
19	295.3	1.55	190.516	1	1	69	3.36	152	117	139.3	43.4	37.7	20.5	46.6	46.8	1	45200	1	1	1	7	0	2	1	3	2018-07-11	0	2021-12-31	42.3	0	2021-12-31	42.3
20	1000	129.8	7.70416	1	1	57	4.01	114	298	137	20.6	42	10.5	168.5	40.3	1	＜500	0	0	3	21	0	3	2	2	2018-07-04	1	2019-01-22	6.73333	0	2021-04-18	33.9667
21	2650	13.81	191.89	1	1	36	12.07	154	375	141	73.4	60.8	8.1	238.3	44.8	1	153000	1	1	3	11.5	0	3	2	2	2018-07-03	0	2021-12-31	42.5667	0	2021-12-31	42.5667
22	2219	2.5	887.6	1	1	62	5.83	144	144	136.6	18	22	10.8	20	39.4	0	3294	1	0	1	3.8	1	2	3	3	2018-06-29	0	2021-12-31	42.7	0	2021-12-31	42.7
23	4865	3.85	1263.64	1	1	66	4.1	124	117	137.2	20.1	23.8	14.7	31	38.9	1	2483	1	0	1	1.8	0	1	0	1	2018-06-28	0	2021-12-31	42.7333	0	2021-12-31	42.7333
24	121000	73340	1.64985	1	0	71	2.7	106	57	139.5	61.8	133.9	29.6	54.7	31.7	1	904000	1	1	1	10.5	0	2	1	3	2018-06-28	1	2018-10-01	3.16667	1	2019-06-12	11.6333
25	137.2	5.34	25.6929	1	1	58	4.8	145	126	137.3	139.3	95.6	12.1	82.9	44.9	1	2090000	1	1	4	9	0	3	2	2	2018-05-30	1	2019-04-03	10.2667	0	2021-12-31	43.7
26	43.72	8.67	5.04268	1	1	42	5.44	148	100	139.6	46.8	23.3	7.3	68.6	43.3	1	1950000	1	1	1	3	0	1	1	2	2018-05-22	1	2019-11-25	18.4	1	2020-07-14	26.1333
27	128.5	5.76	22.309	1	1	51	4.16	148	147	144.8	25.5	19.3	24.3	44	50	1	＜500	0	1	1	6.5	0	2	1	2	2018-05-18	0	2021-12-31	44.1	0	2021-12-31	44.1
28	350	2.45	142.857	1	0	60	3.27	132	73	142.1	12.9	18	12	15	45.1	1	＜500	0	1	1	2.1	0	1	1	2	2018-05-16	0	2021-12-31	44.1667	0	2021-12-31	44.1667
29	436.8	3.03	144.158	1	0	64	11.25	157	280	143.5	40.4	21.2	10.1	51.1	46.1	1	＜500	0	0	1	5	0	2	1	2	2018-05-11	0	2021-12-31	44.3333	0	2021-12-31	44.3333
30	30.62	1.82	16.8242	1	1	59	5.97	135	142	140.9	39.3	29.6	8.9	114	41	1	＜500	0	0	1	4	0	1	1	3	2018-04-28	1	2020-03-25	23.2333	0	2021-12-31	44.7667
31	46848	922.7	50.7727	1	1	53	4.18	150	135	141.2	130.8	79.7	105	33	43.8	1	1050000	1	1	1	2.5	0	1	1	2	2018-04-10	1	2018-07-08	2.96667	1	2019-06-28	14.8
32	1096	3.37	325.223	1	1	58	6.09	150	127	140.2	22	22.4	8.2	51.2	46	1	1300000	1	1	1	3.6	0	1	1	2	2018-04-02	0	2021-12-31	45.6333	0	2021-12-31	45.6333
33	1052	12.82	82.0593	1	1	46	3.32	140	144	140.3	33.5	26.4	13.7	43.4	41.8	1	＜500	0	1	1	4	0	1	1	3	2018-03-21	0	2021-12-31	46.0333	0	2021-12-31	46.0333
34	370.7	4.62	80.2381	1	1	53	8.95	160	152	141.8	22.2	25.1	13.6	75.9	50.5	1	＜500	0	1	1	6.5	1	2	3	2	2018-03-06	1	2019-02-14	11.5	0	2021-12-31	46.5333
35	1	1.88	0.531915	0	1	61	9.91	88	132	141.9	188.6	189.7	17.5	22.5	37	0	＜500	0	1	1	6	0	2	1	2	2018-02-17	1	2019-01-11	10.9333	1	2020-05-08	27.0333
36	20546	3760	5.46436	1	1	46	4.22	150	150	143.1	41	37.2	15.1	70	46.2	1	686000	1	1	1	6	1	2	3	3	2018-01-19	1	2018-03-09	1.63333	1	2021-10-01	45.0333
37	16.56	11.2	1.47857	1	1	30	5.43	143	336	137.7	43.3	30.7	7.4	48.4	44.5	1	＜500	0	0	1	5	1	2	3	2	2018-01-08	1	2018-04-18	3.33333	0	2020-02-20	25.7667
38	4.58	3.77	1.21485	1	1	48	7.46	115	230	142.8	84.8	50.8	10.5	60	39.7	1	26600	1	1	1	4	0	1	1	2	2018-01-02	1	2018-11-27	10.9667	0	2021-12-31	48.6333
39	2.57	1.53	1.67974	1	1	59	9.44	152	396	138.8	28	32.4	5.8	407	47.2	1	＜500	0	0	1	11	0	2	1	3	2017-12-18	0	2021-12-31	49.1333	0	2021-12-31	49.1333
40	60079	4915	12.2236	1	1	54	5.04	126	93	133.2	237.7	122.3	167.4	1156.5	41.9	1	91800	1	1	1	15	1	2	3	3	2017-12-14	1	2018-03-06	2.73333	1	2020-09-17	33.6
41	4.26	9.65	0.441451	0	1	52	3.96	152	105	145.9	37.8	34	7.6	46	45.9	1	45600	1	1	1	5.5	0	2	1	2	2017-11-29	1	2021-03-15	40.0667	1	2021-06-20	43.3
42	18.98	4.49	4.22717	1	1	67	5.89	141	98	138.3	47.8	36.3	19.1	90.6	17.6	1	17500	1	0	1	2.5	0	2	1	2	2017-11-27	0	2021-12-31	49.8333	0	2021-12-31	49.8333
43	19.58	26.06	0.751343	0	1	62	7.69	118	442	138.7	91.6	75.5	97.7	442	41.7	0	＜500	0	0	3	1.7	1	2	3	2	2017-11-23	1	2018-03-28	4.16667	1	2018-07-17	7.86667
44	25613	40.1	638.728	1	0	41	7.72	130	318	137.5	41	116	11.3	178	38.6	1	＜500	0	0	3	6.5	0	2	2	2	2017-11-16	1	2018-01-05	1.66667	1	2018-03-12	3.86667
45	25.34	27.54	0.920116	1	1	43	4.26	131	164	141.3	126.8	93.3	73.3	549	40	1	423000	1	1	1	2.5	1	2	3	2	2017-11-15	1	2018-03-05	3.66667	0	2018-05-03	5.63333
46	261.2	3.39	77.0501	1	1	60	7.59	161	237	138.8	27.6	20.1	14.1	32.8	46.5	1	＜500	0	0	1	1	0	1	0	2	2017-11-03	0	2021-12-31	50.6333	0	2021-12-31	50.6333
47	25.66	2.73	9.39927	1	1	39	9.14	166	117	139.9	82.1	46.9	12.2	119.2	44.1	1	＜500	0	1	1	1.8	0	1	0	2	2017-11-03	0	2021-12-31	50.6333	0	2021-12-31	50.6333
48	2362	49.35	47.8622	1	0	65	4.86	129	152	137.8	47	58	15.2	200	39.3	1	62300	1	0	1	7	0	2	1	2	2017-11-01	0	2021-12-31	50.7	0	2021-12-31	50.7
49	2.44	3.33	0.732733	0	1	61	6.69	152	196	143.9	32	26.7	12.9	191	44.3	1	＜500	0	1	1	3.5	0	1	1	1	2017-10-27	1	2020-04-27	30.4333	0	2021-12-31	50.8667
50	10.38	9.06	1.1457	1	1	34	4.59	162	94	143.2	11.7	26	10.4	25	49.2	1	＜500	0	1	1	2.7	0	1	1	2	2017-10-25	1	2019-04-30	18.4	1	2020-01-12	26.9667
51	1150	61.6	18.6688	1	1	54	10.08	100	270	139.8	17.2	30.3	8.5	105	38.9	1	1420000	1	0	1	12	1	2	3	2	2017-10-23	1	2018-03-01	4.3	1	2018-06-05	7.5
52	121000	489.7	247.09	1	1	43	5.97	160	168	137.3	30.9	43.7	16.8	65	45.5	1	5540	1	1	1	8	0	2	1	3	2017-10-20	0	2021-12-31	51.1	0	2021-12-31	51.1
53	319.2	9.65	33.0777	1	1	53	6.35	147	219	138.6	42	43	8.8	43	38	0	＜500	0	0	1	8	0	2	1	2	2017-10-10	1	2019-08-17	22.5333	0	2020-06-08	32.4
54	853.1	2.86	298.287	1	1	31	4.76	157	161	141	31.2	30.1	11.5	46	46.5	1	＜500	0	1	1	1.7	0	1	0	3	2017-09-28	0	2021-12-31	51.8333	0	2021-12-31	51.8333
55	5.56	5.38	1.03346	1	1	54	5.37	147	208	140.1	25.7	29.7	16.2	50.2	45.8	1	23300	1	0	1	3.5	0	1	1	3	2017-09-28	0	2021-12-31	51.8333	0	2021-12-31	51.8333
56	958.8	13209	0.0725869	0	1	42	4.35	150	271	144.5	78.7	46.5	12.5	50.9	39.8	1	239000	1	1	1	4	0	1	1	3	2017-09-28	1	2018-01-16	3.66667	1	2018-04-15	6.63333
57	1.81	9.85	0.183756	0	0	59	3.18	113	85	140.6	21.2	27.6	10.6	19.4	47	0	＜500	0	1	1	1.2	1	2	3	2	2017-09-12	1	2019-07-08	22.1333	0	2021-12-31	52.3667
58	1.95	0.605	3.22314	1	1	47	7.17	143	259	138.8	22.7	24	13.7	50	46.5	1	＜500	0	1	1	4.5	1	2	3	2	2017-09-08	1	2018-03-01	5.8	0	2021-12-31	52.5
59	7.31	5.5	1.32909	1	1	41	4.5	137	194	139.6	30.6	23.4	12.5	65.9	42	1	97400	1	0	1	7.2	0	2	1	2	2017-09-08	1	2020-06-12	33.6	0	2021-12-31	52.5
60	898.7	8.03	111.918	1	1	49	5.48	167	192	140.1	56.7	52.5	14.9	69	45	1	＜500	0	1	1	3.5	0	1	1	2	2017-08-25	1	2018-09-06	12.5667	0	2021-12-31	52.9667
61	1683	5.5	306	1	0	40	4.76	120	168	143	21.6	33.1	14	31.1	49.9	1	49100	1	0	1	3	1	2	3	2	2017-07-26	1	2018-07-16	11.8333	1	2019-01-20	18.1
62	0.5	3.29	0.151976	0	0	62	5.27	135	201	139.4	35.8	31.4	10.7	44.1	41.9	0	＜500	0	1	1	9	1	2	3	2	2017-07-17	1	2018-03-07	7.76667	1	2021-01-04	42.2333
63	15.3	7.75	1.97419	1	1	55	11.33	140	95	139.6	280.8	215.2	21.8	72.5	32.5	1	＜500	0	1	1	3.8	0	1	1	2	2017-07-14	1	2020-10-14	39.6	1	2021-08-11	49.6333
64	11.5	2.89	3.97924	1	1	42	8.21	146	207	139.2	53.8	29.2	12.6	53.6	47.2	1	＜500	0	1	1	6	1	2	3	2	2017-06-20	1	2018-05-01	10.5	1	2019-09-19	27.3667
65	1382	2.33	593.133	1	1	29	5.42	130	188	141.9	22.3	18.7	12.9	31.7	43.4	1	16200	1	0	1	3	0	2	1	2	2017-06-15	1	2021-01-12	43.5667	0	2021-12-31	55.3333
66	1	360.3	0.00277546	0	1	34	6.82	156	242	141.7	23.4	39.7	19.6	95	47.4	1	＜500	0	0	1	12	1	2	3	2	2017-06-12	1	2017-07-30	1.6	0	2021-12-31	55.4333
67	1	6.24	0.160256	0	1	67	8.58	130	351	139.3	19.1	19.5	6.9	76	40.6	1	＜500	0	0	1	6	0	2	1	3	2017-06-08	1	2019-10-10	28.4667	0	2021-12-31	55.5667
68	3.03	3.48	0.87069	1	1	73	4.15	140	135	132.9	316.6	317	28	84.3	34.1	1	243000	1	1	1	5.5	0	2	1	3	2017-06-02	0	2020-04-17	35	0	2021-12-31	55.7667
69	6.07	5.22	1.16284	1	1	61	8.68	139	215	135.1	56.7	34.9	16	75	43.3	1	222000	1	1	1	4	0	1	1	2	2017-05-26	1	2021-08-30	51.9	0	2021-12-31	56
70	5.8	6.52	0.889571	1	1	60	3.08	153	188	143.7	97.1	64.7	20.9	41	47.5	1	343000	1	1	1	3	0	1	1	2	2017-05-05	0	2021-12-31	56.7	0	2021-12-31	56.7
71	4.38	1.82	2.40659	1	1	39	4.76	143	223	137.2	17.1	18.1	10.7	22.3	42.1	1	5750	1	0	1	3	0	1	1	1	2017-04-26	1	2019-03-25	23.2667	0	2021-12-31	57
72	1533	2.74	559.489	1	1	44	5.8	135	196	136	33	25.6	15	27.8	45.2	1	136000	1	0	1	2	0	1	0	1	2017-04-26	0	2021-12-31	57	0	2021-12-31	57
73	35.24	7.51	4.69241	1	1	66	7.26	146	221	140.8	51.9	32.1	15.4	51	46.8	1	500	0	0	1	7.5	0	2	1	1	2017-03-31	0	2021-12-31	57.8667	0	2021-12-31	57.8667
74	8.19	9.03	0.906977	1	1	51	6.15	150	191	144	45.6	28	6.8	38	44.3	1	502	1	0	1	4.5	0	1	1	2	2017-03-22	0	2021-12-31	58.1667	0	2021-12-31	58.1667
75	8066	43.7	184.577	1	1	45	9.32	155	224	141.3	46.4	35.2	12.6	41	47.4	1	31100	1	0	1	6	0	2	1	2	2017-03-20	0	2021-12-31	58.2333	0	2021-12-31	58.2333
76	2.91	1.64	1.77439	1	1	58	4.42	143	155	140	36	28	10.4	39	47	1	＜500	0	0	1	6	0	2	1	2	2017-03-15	1	2019-08-12	29.3333	0	2021-12-31	58.4
77	1036	5.36	193.284	1	0	40	6.5	120	268	138.3	41.4	24.8	11.4	109	41	1	＜500	0	0	2	12	1	3	3	3	2017-03-01	0	2021-12-31	58.8667	0	2021-12-31	58.8667
78	547	2.9	188.621	1	1	70	5.54	140	148	143.7	51	47.3	13.9	55	41.5	1	6080	1	0	1	7.5	1	2	3	3	2017-02-21	1	2017-04-25	2.1	0	2021-12-31	59.1333
79	4886	322.6	15.1457	1	0	48	4.82	107	93	144.1	50.4	40.4	8.5	11	46.6	1	176000	1	1	1	1.5	0	1	0	1	2017-02-15	0	2021-12-31	59.3333	0	2021-12-31	59.3333
80	470.1	4.1	114.659	1	1	28	6.89	166	170	139	42	24	19.4	62	49	1	＜500	0	0	1	2.5	0	1	1	1	2017-01-17	0	2021-12-31	60.3	0	2021-12-31	60.3
81	2123	18.53	114.571	1	1	49	9.84	155	126	138	73	48	12.6	171	44	1	＜500	0	0	1	2.5	0	1	1	1	2017-01-17	1	2018-11-02	21.8	0	2021-12-31	60.3
82	65460	1624	40.3079	1	1	60	6.34	128	145	140	105	88	21.7	93	39	1	2000	1	0	1	14	0	2	1	2	2017-01-12	0	2021-12-31	60.4667	0	2021-12-31	60.4667
83	13.8	4.53	3.04636	1	1	65	7.4	157	217	143.6	32.1	18.2	7.1	32.1	45.9	1	＜500	0	0	1	3.5	1	2	3	3	2016-12-29	0	2021-12-31	60.9333	0	2021-12-31	60.9333
84	196.9	2.8	70.3214	1	1	39	5.68	145	110	143.3	34.1	32.6	14.5	20	42.4	1	5340000	1	1	1	1	0	1	0	2	2016-10-28	1	2018-08-25	22.2	1	2019-02-12	27.9
85	4.17	4.3	0.969767	1	1	52	4.24	130	177	141.2	49.6	30	7.5	37.1	38.7	1	6000	1	0	1	5	0	2	1	2	2016-04-11	1	2018-05-14	25.4333	0	2021-12-31	69.6667
86	23198	15.83	1465.45	1	0	70	6.88	142	164	140.5	20.9	28.3	11.7	128	36.8	1	＜500	0	1	1	8	0	2	1	3	2016-04-11	1	2017-02-24	10.6333	1	2020-03-07	47.5333
87	6.9	1.3	5.30769	1	1	69	5.16	132	89	138	25	20	7.6	196	37	1	<500	0	0	1	5	0	2	1	2	2015-12-07	1	2016-03-15	3.3	0	2021-12-31	73.8667
88	3.6	4.36	0.825688	1	1	39	5.64	131	185	138	35	64	4.8	130	34	1	1160	1	1	1	17.8	0	2	1	2	2015-12-07	1	2016-01-15	1.3	1	2016-10-24	10.7333
89	2.1	3.22	0.652174	0	1	42	7.71	150	185	142.6	47.3	22.3	13	52	45.8	1	＜500	0	0	1	1.5	0	1	0	3	2015-11-27	0	2021-12-31	74.2	0	2021-12-31	74.2
90	341.4	3.77	90.557	1	1	43	9.15	106	197	134.6	35.2	52.1	9.7	37.44	30.3	1	3370	1	1	1	11	0	2	1	2	2015-11-26	1	2016-05-05	5.36667	0	2020-05-06	54.1
91	103.8	1.6	64.875	1	1	40	4.94	148	138	142.2	30.9	28.2	8.7	34	46.6	1	<500	0	0	1	2.1	0	1	1	2	2015-11-23	0	2021-12-31	74.3333	0	2021-12-31	74.3333
92	3.23	2.98	1.08389	1	1	52	6.23	165	147	142	36	22	14.7	28	46	1	<500	0	0	1	4	1	2	3	2	2015-11-18	1	2016-12-02	12.6667	0	2021-12-31	74.5
93	2.72	1.9	1.43158	1	1	64	7.92	124	253	137.2	19.3	24	6.2	53	44.4	0	<500	0	0	1	5	0	2	1	2	2015-11-17	0	2021-12-31	74.5333	0	2021-12-31	74.5333
94	110.1	8.9	12.3708	1	1	36	7.74	149	186	135	10.5	18.6	12	43	47	1	7440	1	0	1	6.5	0	2	1	2	2015-11-09	0	2021-12-31	74.8	0	2021-12-31	74.8
95	259.6	2.39	108.619	1	0	70	6.89	133	288	136.6	13	22.9	8.6	14	44.6	1	＜500	0	0	1	3.5	1	2	3	2	2015-11-05	0	2021-12-31	74.9333	0	2021-12-31	74.9333
96	3.93	3.87	1.0155	1	1	62	6.07	139	127	142.2	23.3	39.8	24.9	76	37.1	1	5030	1	1	2	12	0	3	2	2	2015-10-30	1	2016-03-28	5	0	2021-12-31	75.1333
97	6.87	10.35	0.663768	0	1	58	7.57	141	153	141.7	36.2	41.8	8.7	51	48	1	＜500	0	0	2	13	1	3	3	1	2015-10-26	1	2016-01-08	2.46667	1	2016-07-12	8.66667
98	11.7	9.47	1.23548	1	1	43	6.9	168	208	140	45	23	4.8	33	44	1	2010000	1	1	1	2.5	0	1	1	1	2015-10-22	1	2016-09-06	10.6667	0	2021-12-31	75.4
99	2.8	3.7	0.756757	0	1	56	4.59	126	125	135	84.5	54	6.6	111.5	42	1	1010000	1	1	1	2.5	0	1	1	2	2015-10-21	1	2019-10-30	49	0	2021-12-31	75.4333
100	5.85	6.48	0.902778	1	0	49	4.97	105	172	141.3	26.8	54	6	61.2	40.5	1	1470	1	1	2	12	1	3	3	2	2015-10-09	1	2016-01-27	3.66667	0	2021-12-31	75.8333
101	16.59	10.2	1.62647	1	1	70	6.38	134	143	142.4	22.8	41.9	14.6	135	39	0	＜500	0	1	1	7	1	2	3	2	2015-09-28	0	2015-10-20	0.733333	1	2015-12-10	2.43333
102	313.7	4.6	68.1957	1	1	46	5.97	147	196	146.1	49.9	34	5	107.7	42.6	1	＜500	0	1	1	0.9	1	2	3	2	2015-09-25	1	2017-06-16	21	0	2017-12-21	27.2667
103	4.46	4.7	0.948936	1	1	47	6.99	165	157	141.3	41	58.2	19.6	298	42	1	3060	1	1	2	14.5	1	3	3	2	2015-09-24	1	2019-05-29	44.7667	0	2021-12-31	76.3333
104	835	83.76	9.96896	1	0	68	9.27	128	98	142.3	29.8	31	3.2	27.9	44.3	1	＜500	0	1	1	3	0	1	1	2	2015-09-18	1	2017-03-28	18.5667	1	2020-04-27	56.1
105	184.6	3.78	48.836	1	1	49	6.35	154	175	144.9	30.1	25.2	6.6	36	43.8	1	＜500	0	0	1	2.9	0	1	1	2	2015-09-17	0	2021-12-31	76.5667	0	2021-12-31	76.5667
106	3.03	2.78	1.08993	1	1	60	8.59	131	196	140	43.7	36.5	9.2	21	41	1	2850	1	0	1	1.5	0	1	0	3	2015-09-11	0	2021-12-31	76.7667	0	2021-12-31	76.7667
107	2.88	2.7	1.06667	1	1	47	5.77	157	164	141.4	42.2	31.1	12.4	29	44.5	1	＜500	0	0	1	1.2	0	1	0	2	2015-09-09	0	2021-12-31	76.8333	0	2021-12-31	76.8333
108	2168	10.11	214.441	1	1	61	7.93	138	158	144.4	27.9	23	10.2	61.2	47.3	1	＜500	0	0	1	4	1	2	3	2	2015-08-03	0	2021-12-31	78.0667	0	2021-12-31	78.0667
109	18.9	2.82	6.70213	1	1	73	5.65	159	170	139	30	23	19.5	49	45	0	<500	0	0	1	2.5	0	1	1	2	2015-07-27	1	2015-12-10	4.53333	1	2017-12-23	29.3333
110	1.71	1.1	1.55455	1	1	80	5.71	146	257	140.7	25.6	24.2	10.6	65	40.3	0	<500	0	0	1	5	0	2	1	3	2015-07-27	1	2017-09-06	25.7333	0	2021-12-31	78.3
111	19.7	3.58	5.50279	1	1	50	4.9	146	148	139.6	14.3	21	5.4	31.1	43.6	1	<500	0	0	3	2.4	1	2	3	2	2015-07-21	1	2016-08-02	12.6	0	2021-12-31	78.5
112	50920	16.39	3106.77	1	0	62	7.61	120	324	137.4	16.1	21.9	8	26	40.8	1	927	1	0	1	12	1	2	3	2	2015-07-20	0	2021-12-31	78.5333	0	2021-12-31	78.5333
113	23.2	9.33	2.4866	1	1	42	6.56	152	91	141.5	36.3	31.7	9.5	76	42.8	1	2390	1	0	1	8	0	2	1	2	2015-07-16	0	2021-12-31	78.6667	0	2021-12-31	78.6667
114	441.1	2.49	177.149	1	1	68	7.22	131	181	139.4	39.7	39.9	9.5	112	33.6	1	44000	1	0	1	2	0	1	0	2	2015-07-14	0	2021-12-31	78.7333	0	2021-12-31	78.7333
115	11.3	3.03	3.72937	1	1	46	3.72	148	110	140	134.3	78	12.3	80	43	1	938000	1	0	1	5	1	2	3	2	2015-07-08	1	2017-10-25	28	1	2020-06-09	59.9333
116	4.75	2.1	2.2619	1	1	58	6.51	142	210	142.5	36.9	38.5	6.5	46	42.1	0	＜500	0	0	1	6.5	0	2	1	2	2015-07-07	0	2021-12-31	78.9667	0	2021-12-31	78.9667
117	2.5	4.32	0.578704	0	1	51	4.71	123	157	142	43	28	4.6	30	39	1	＜500	0	0	1	1.2	0	1	0	3	2015-06-23	1	2016-11-30	17.5333	0	2021-01-31	68.3
118	2700	13	207.692	1	1	39	10.32	169	206	147	54	59	7.5	152	45.9	1	4680	1	0	1	6.5	1	2	3	2	2015-06-03	1	2015-10-08	4.23333	1	2017-05-14	23.7
119	2415	10.29	234.694	1	1	37	9.92	139	190	139	45.8	64.4	10.4	79	37.9	1	1250000	1	0	1	12	1	2	3	2	2015-06-03	1	2015-07-31	1.93333	0	2016-08-19	14.7667
120	2144	279.7	7.66536	1	1	30	8.46	167	234	140	54	110	14.5	183	43	1	830	1	1	1	8.5	0	2	1	2	2015-05-18	1	2015-08-20	3.13333	1	2016-01-14	8.03333
121	177	3.7	47.8378	1	1	51	4.73	164	113	143	20	21	12	43	40	1	<500	0	1	1	1.8	0	1	0	1	2015-05-13	0	2022-01-16	81.3333	0	2022-01-16	81.3333
122	3.2	0.8	4	1	0	56	5.6	154	189	138	28	24	12.6	50	39	1	＜500	0	0	1	6	0	2	1	2	2015-05-11	0	2021-12-31	80.8667	0	2021-12-31	80.8667
123	1.36	2.96	0.459459	0	0	62	4.61	125	113	143	22	25	13.5	20	50	1	10000	1	1	1	4	0	1	1	2	2015-04-21	1	2017-07-05	26.8667	0	2021-12-31	81.5333
124	27.23	9.31	2.92481	1	1	46	7.44	149	140	145	36	24	12.4	76	47	1	＜500	0	0	1	4	0	1	1	2	2015-04-20	1	2015-08-11	3.76667	1	2016-02-04	9.66667
125	1070	3.38	316.568	1	1	41	5.4	135	98	140	70	41	14.5	42	41	1	1300000	1	1	1	3	1	2	3	2	2015-04-17	1	2016-03-14	11.0667	0	2020-10-29	67.4
126	1.23	0.605	2.03306	1	1	77	6.25	121	137	142	22	24	7.9	34	45	0	<500	0	0	3	3	1	2	3	2	2015-03-30	0	2021-12-31	82.2667	0	2021-12-31	82.2667
127	985.2	3.87	254.574	1	1	47	5.95	151	110	136	98	26	16.7	26	44	1	36600000	1	1	1	2.5	1	2	3	2	2015-03-27	1	2017-01-19	22.1333	1	2017-10-18	31.2
128	79	10.3	7.6699	1	1	45	8.3	124	182	137	30	26	8.4	88	38	1	76900	1	0	1	5.5	1	2	3	2	2015-03-27	1	2018-01-11	34.0333	1	2019-03-26	48.6667
129	12.9	6.2	2.08065	1	1	61	6.35	172	203	140	32	31	12.1	73	45	1	271000	1	0	1	4.5	0	2	1	2	2015-03-20	1	2016-09-04	17.8	1	2017-02-13	23.2
130	4.6	2.5	1.84	1	1	60	7.15	127	214	143	18	22	8.2	177	39	0	＜500	0	0	1	9	1	2	3	2	2015-03-16	1	2015-09-09	5.9	1	2016-12-15	21.3333
131	23.46	5.04	4.65476	1	1	43	11.13	157	282	138	159	58	9.7	211	46	1	10500	1	0	1	5.5	1	2	3	2	2015-03-13	1	2015-05-14	2.06667	1	2017-06-12	27.4
132	1.3	0.9	1.44444	1	1	36	10.97	147	204	140	71	66	22	219	43	1	17900	1	0	3	8	1	3	3	2	2015-03-11	1	2016-03-21	12.5333	1	2017-10-31	32.1667
133	40.53	2.68	15.1231	1	1	52	7.43	151	227	143	23	31	14.9	35	43	1	＜500	0	0	1	6	1	2	3	2	2015-03-02	0	2021-12-31	83.2	0	2021-12-31	83.2
134	927	1.45	639.31	1	1	68	6.39	128	289	144	15	24	37.2	14	45	1	＜500	0	0	3	4	0	2	1	2	2015-02-27	0	2021-12-31	83.3	0	2021-12-31	83.3
135	2.9	3.1	0.935484	1	1	54	5.73	152	134	144	28	27	13.4	25	43	1	8550	1	0	1	3.2	0	2	1	3	2015-02-16	0	2021-12-31	83.6667	0	2021-12-31	83.6667
136	2.54	1.9	1.33684	1	1	76	11.5	131	237	134	23	18	17	53	47	1	＜500	0	0	1	10	0	2	1	2	2015-02-15	0	2021-12-31	83.7	0	2021-12-31	83.7
137	154.1	11.87	12.9823	1	1	37	6.11	121	145	135	34	23	13	67	73	1	<500	0	0	1	5	0	2	1	2	2015-02-13	0	2021-12-31	83.7667	0	2021-12-31	83.7667
138	892.6	5.3	168.415	1	0	40	4.15	116	196	142	30	29	12	18	43	1	1310000	1	1	2	1.3	0	2	1	2	2015-02-11	0	2018-02-21	36.8667	1	2018-02-21	36.8667
139	4.36	1.85	2.35676	1	1	55	4.54	160	111	138	28	25	15.3	31	48	1	＜500	0	0	3	2.8	0	2	1	2	2015-02-06	0	2021-12-31	84	0	2021-12-31	84
140	2.31	2.87	0.804878	1	1	46	4.02	134	145	141	32	24	7.4	22	39	1	342000	1	0	1	2.5	0	1	1	2	2015-02-04	0	2021-12-31	84.0667	0	2021-12-31	84.0667
141	3764	225.5	16.6918	1	1	43	5.36	165	158	140	99	83	9.4	454	37	1	240000	1	1	3	17	1	3	3	2	2015-01-23	1	2015-03-10	1.53333	1	2016-04-18	15.0333
142	2.7	2.84	0.950704	1	1	41	2.92	144	194	140	810	480	12.6	355	49	1	53300	1	0	1	12	1	2	3	2	2015-01-15	0	2021-12-31	84.7333	0	2021-12-31	84.7333
143	226.7	43.98	5.15462	1	0	68	4.17	131	155	139	5	15	7.4	26	42	0	<500	0	0	1	12	0	2	1	2	2015-01-08	1	2015-04-10	3.06667	0	2021-12-31	84.9667
144	23.6	5.3	4.45283	1	1	56	9.34	156	262	140	72	132	15.3	38	43	1	<500	0	0	1	1.7	0	2	0	2	2015-01-05	1	2015-09-10	8.26667	0	2021-12-31	85.0667
145	200000	16000	12.5	1	1	32	9.6	147	246	139	35	93	10.1	69	43	1	5540000	1	1	4	10	1	3	3	2	2014-12-19	0	2015-01-08	0.666667	1	2015-06-08	5.7
146	3.9	2.38	1.63866	1	1	53	5.72	159	141	141	49	32	15.3	50	42	1	＜500	0	0	1	5.5	0	2	1	2	2014-12-12	1	2016-11-20	23.6333	1	2020-05-12	65.9333
147	1.3	1.43	0.909091	1	1	38	11.13	180	240	143	26	22	17.3	24	46	0	<500	0	0	1	4	0	1	1	3	2014-12-08	0	2021-12-31	86	0	2021-12-31	86
148	11.6	2.35	4.93617	1	1	54	9.28	138	156	132	113	59	12.5	249	41	1	650	1	0	1	10	0	2	1	2	2014-12-08	1	2015-04-14	4.23333	1	2018-10-15	46.9
149	6.59	4.4	1.49773	1	1	58	5.75	155	254	144	59	43	20.5	65	43	1	5530	1	0	2	4.5	0	2	1	2	2014-11-26	0	2021-12-31	86.4	0	2021-12-31	86.4
150	10.2	4.68	2.17949	1	1	38	9.53	174	263	143	56	45	25.8	43	42	1	13900	1	0	1	2.1	0	1	1	2	2014-11-26	0	2021-12-31	86.4	0	2021-12-31	86.4
151	25.8	3.6	7.16667	1	1	45	12.13	96	106	137	1008	869	13.9	20	38	1	1280	1	1	3	3.3	0	2	1	2	2014-11-14	1	2015-09-23	10.4333	1	2016-03-12	16.1333
152	966.3	8.4	115.036	1	1	54	9.18	151	250	149	23	18	9.6	29	39	1	1680	1	0	1	5	0	2	1	2	2014-11-12	1	2017-06-15	31.5333	0	2021-12-31	86.8667
153	1.9	2.4	0.791667	0	1	75	7.04	133	140	139	25	26	14	36	41	1	500	0	0	1	9	0	2	1	3	2014-11-10	1	2015-11-02	11.9	0	2021-12-31	86.9333
154	164.2	6.4	25.6562	1	1	53	6.66	150	156	144	70	76	24.2	72	49	0	500	0	0	1	1.2	1	2	3	2	2014-11-03	0	2021-12-31	87.1667	0	2021-12-31	87.1667
155	1.23	1.36	0.904412	1	1	60	5.28	130	188	140	24	28	7.4	50	39	1	＜500	0	0	1	4.5	1	2	3	2	2014-10-22	0	2021-12-31	87.5667	0	2021-12-31	87.5667
156	15.94	6.88	2.31686	1	1	55	5.4	154	184	144	48	30	19.1	104	40	1	4520000	1	0	1	3.5	0	1	1	2	2014-10-21	1	2014-12-19	1.96667	1	2017-12-05	38.0333
157	63.7	68	0.936765	1	1	70	1.93	123	61	144	51	55	20.2	21	37	1	＜500	0	1	1	1.8	0	1	0	2	2014-10-11	1	2015-05-08	6.96667	1	2015-08-09	10.0667
158	106.6	3.6	29.6111	1	0	38	2.61	119	94	140	31	25	8.4	22	40	1	＜500	0	0	1	2.2	0	1	1	2	2014-09-17	1	2018-02-28	42	0	2021-12-31	88.7333
159	252.9	78.9	3.20532	1	1	49	6.89	155	212	140	37	21	21.6	139	50	1	＜500	0	0	3	1.2	1	2	3	1	2014-09-11	1	2015-03-18	6.26667	1	2018-08-18	47.9
160	1.56	2.62	0.59542	0	1	58	11.14	139	211	140	28	30	7.4	27	37	0	＜500	0	0	1	4	1	2	3	1	2014-08-29	1	2015-03-16	6.63333	1	2018-12-04	51.9333
161	0.87	3	0.29	0	1	57	5.62	120	242	139	13	25	9	55	38	1	＜500	0	0	1	5.5	0	2	1	1	2014-08-25	1	2019-02-13	54.4333	1	2019-10-08	62.3333
162	4.1	2.2	1.86364	1	1	59	9.02	146	272	143	9	21	13.9	103	41	0	＜500	0	0	1	6	1	2	3	2	2014-08-07	0	2021-12-31	90.1	0	2021-12-31	90.1
163	1849.3	92.1	20.0793	1	0	33	8.01	122	290	139	67	46	9.1	27	38	1	2750000	1	0	1	3	0	2	1	2	2014-08-06	1	2014-12-12	4.26667	1	2015-03-16	7.4
164	152.34	14.1	10.8043	1	1	36	6.04	148	212	143	28	18	9.2	21	37	1	＜500	0	1	1	1.5	0	1	0	2	2014-07-28	0	2021-12-31	90.4333	0	2021-12-31	90.4333
165	15.3	16.7	0.916168	1	1	31	6.6	146	278	140	96	50	5.6	76	36	1	＜500	0	1	1	4	0	1	1	2	2014-07-17	1	2021-10-09	88.0333	0	2021-10-09	88.0333
166	2.6	3.2	0.8125	1	1	67	5.59	136	104	138	75	37	25.2	49	43	1	650	1	0	3	6.5	1	2	3	2	2014-07-03	0	2018-12-25	54.5333	1	2019-12-25	66.7
167	2.2	3.3	0.666667	0	1	44	5.47	155	165	141	40	31	12.8	102	41	0	＜500	0	0	1	11	1	2	3	3	2014-07-01	1	2018-08-03	49.8	0	2021-12-31	91.3333
168	96896.2	818.9	118.325	1	1	52	7.79	151	268	139	28	32	13.1	71	35	1	158000	1	0	1	10	1	2	3	2	2014-06-26	0	2021-12-31	91.5	0	2021-12-31	91.5
169	90.3	2.2	41.0455	1	1	76	4.33	146	224	141	15	22	10.8	21	44	1	＜500	0	0	1	0.9	0	1	0	3	2014-05-22	0	2021-12-31	92.6667	0	2021-12-31	92.6667
170	5	5.5	0.909091	1	0	43	3.6	129	114	141	29	26	10.6	11	38	1	960	1	1	1	2	0	1	0	1	2014-04-24	0	2021-12-31	93.6	0	2021-12-31	93.6
171	11.5	1.6	7.1875	1	1	59	7	133	305	144	25	33	5.7	23	40	1	＜500	0	1	1	1	1	2	3	2	2014-04-11	1	2014-05-17	1.2	0	2021-12-31	94.0333
172	263.9	1.3	203	1	1	44	6.3	149	144	138	55	42	22	71	44	1	＜500	0	1	2	2	1	2	3	2	2014-04-10	0	2021-12-31	94.0667	0	2021-12-31	94.0667
173	79.5	41.2	1.92961	1	1	55	9.81	182	180	141	41	35	35.5	89	53	1	＜500	0	1	3	4	0	2	1	2	2014-03-18	1	2014-06-22	3.2	1	2018-05-11	50.5
174	454.7	18.1	25.1215	1	0	57	4.85	139	183	143	25	31	8.2	38	41	1	＜500	0	1	1	5.5	0	2	1	1	2014-03-10	1	2015-03-05	12	1	2015-10-08	19.2333
175	491.9	6.2	79.3387	1	1	39	8.16	153	119	144	22	20	8.6	19	37	1	＜500	0	1	2	1.2	0	2	1	2	2014-02-28	1	2017-04-06	37.7667	1	2018-04-07	49.9667
176	2521.7	377	6.68886	1	1	51	3.98	143	136	137	52	67	18.5	99	40	1	＜500	0	1	1	0.7	1	2	3	2	2014-02-20	1	2014-03-26	1.13333	1	2017-04-20	38.5
177	3.4	1.3	2.61538	1	1	61	4.63	159	212	143	46	35	9.7	54	38	1	＜500	0	0	1	7.5	0	2	1	2	2014-02-13	0	2021-12-31	95.9333	0	2021-12-31	95.9333
178	5.4	3.7	1.45946	1	1	43	5.88	165	211	142	58	37	19.3	66	43	1	353000	1	1	1	2.7	0	1	1	3	2014-01-20	0	2021-12-31	96.7333	0	2021-12-31	96.7333
179	15.5	2.6	5.96154	1	1	52	5.8	156	163	140	34	37	18.4	36	44	1	＜500	0	1	2	3	1	2	3	2	2014-01-13	1	2015-02-28	13.7	1	2018-10-15	57.8667
180	2139.5	14541.2	0.147134	0	1	75	7.06	130	225	143	38	25	13.8	49	44	1	5140	1	0	1	6.8	1	2	3	2	2014-01-09	1	2014-04-18	3.3	1	2014-05-26	4.56667
181	31.7	8	3.9625	1	1	59	9.9	142	268	143	129	103	11.3	71	36	1	387000	1	0	1	10.5	0	2	1	2	2013-12-17	0	2021-12-31	97.8667	0	2021-12-31	97.8667
182	322.7	7.9	40.8481	1	1	43	8.22	146	107	138	35	50	11.2	30	39	1	52000	1	1	1	2.5	0	1	1	2	2013-11-21	1	2015-08-19	21.2	1	2018-01-12	50.4333
183	6.1	8.3	0.73494	0	1	48	8.21	172	237	142	54	46	6.9	72	37	1	31000	1	1	1	3.5	0	1	1	3	2013-11-21	0	2021-12-31	98.7333	0	2021-12-31	98.7333
184	2.6	1.45	1.7931	1	0	61	4.68	132	237	141	30	21	17.9	7	48	0	＜500	0	0	1	1.4	0	1	0	2	2013-10-31	1	2014-08-15	9.6	0	2021-12-31	99.4333
185	37.2	2	18.6	1	1	43	4.31	141	93	143	35	29	17.2	33	41	1	＜500	0	1	1	1	0	1	0	2	2013-10-17	0	2021-12-31	99.9	0	2021-12-31	99.9
186	200000	18.44	10846	1	1	44	6.27	152	461	136	37	42	15.1	104	40	1	192000	1	1	1	6	1	2	3	2	2013-09-23	1	2019-04-09	67.4667	1	2020-07-10	82.7333
187	22.1	2.6	8.5	1	1	47	7.33	139	125	140	23	32	9.5	19	41	1	＜500	0	0	1	2.5	0	1	1	2	2013-09-05	0	2021-12-31	101.3	0	2021-12-31	101.3
188	14.8	8.4	1.7619	1	1	55	6.95	129	330	145	18	49	6.8	25	38	1	＜500	0	0	1	4.5	0	1	1	2	2013-09-05	0	2021-12-31	101.3	0	2021-12-31	101.3
189	2.9	2.6	1.11538	1	0	66	3.12	127	159	143	51	56	11.6	91	44	1	＜500	0	0	1	6.5	1	2	3	3	2013-08-29	0	2021-12-31	101.533	0	2021-12-31	101.533
190	520	2.9	179.31	1	1	52	6.98	147	283	144	40	29	10.2	43	34	1	＜500	0	0	1	4	0	1	1	2	2013-08-26	1	2021-05-12	93.8667	0	2021-12-31	101.633
191	3.1	3.2	0.96875	1	1	44	6.19	150	215	142	32	30	11.9	23	45	1	＜500	0	1	1	2.5	0	1	1	2	2013-08-19	0	2021-12-31	101.867	0	2021-12-31	101.867
192	1815.7	3.9	465.564	1	1	59	6.08	133	137	142	6	28	11	31	41	1	7050	1	0	1	3.5	0	1	1	2	2013-08-07	0	2018-04-22	57.3	1	2018-04-22	57.3
193	72.5	3.5	20.7143	1	0	69	5.72	125	182	138	33	60	10.6	36	43	1	15900	1	0	1	6	0	2	1	2	2013-07-30	1	2021-04-12	93.7667	0	2021-12-31	102.533
194	12.8	2	6.4	1	0	26	11.06	99	283	142	447	158	8.9	182	35	0	＜500	0	0	1	9	0	2	1	2	2013-07-29	1	2014-12-23	17.0667	1	2015-08-01	24.4333
195	466.3	15	31.0867	1	1	51	8.38	174	154	141	47	44	13.1	56	41	1	503000	1	0	1	0.4	0	1	0	2	2013-07-22	1	2014-03-04	7.5	1	2014-12-04	16.6667
196	8.28	6.7	1.23582	1	1	50	7.76	152	229	136	46	32	21.7	67	47	1	＜500	0	1	1	1.2	0	1	0	2	2013-06-21	1	2014-06-12	11.8667	0	2021-12-31	103.833
197	74.8	119	0.628571	0	1	45	10.82	137	186	139	30	60	18.9	68	40	1	26300	1	0	3	3.5	1	2	3	2	2013-06-05	1	2013-09-11	3.26667	1	2014-01-11	7.33333
198	390.3	40.2	9.70896	1	1	47	5.85	152	181	139	75	98	23.2	258	39	1	2110000	1	0	1	0.4	0	1	0	2	2013-05-21	1	2013-09-25	4.23333	1	2014-04-21	11.1667
199	153	6.5	23.5385	1	1	60	6.5	144	215	135	97	75	9.6	206	35	1	1520000	1	0	1	11	1	2	3	2	2013-05-06	1	2017-08-29	52.5333	1	2018-06-30	62.7
200	9.4	6.4	1.46875	1	1	44	6.65	150	222	140	64	53	11.4	84	46	1	3490	1	1	1	7.5	0	2	1	2	2013-04-22	1	2019-10-09	78.7	0	2021-12-31	105.833
201	5.5	3.7	1.48649	1	1	57	6.61	146	150	140	43	24	16.9	44	44	1	＜500	0	0	1	4	0	1	1	2	2013-03-27	1	2015-10-12	30.9667	1	2019-12-14	81.7667
202	3.2	3.8	0.842105	1	1	63	4.87	119	161	138	36	26	6.7	34	36	1	518000	1	0	1	5.5	0	2	1	2	2013-03-11	1	2014-07-14	16.3333	0	2018-05-06	62.7333
203	0.96	3.2	0.3	0	1	57	4.98	147	132	131	27	23	15.4	40	44	1	＜500	0	1	1	1.2	0	1	0	3	2013-02-04	0	2019-09-02	80.0333	0	2021-12-31	108.4
204	10.5	8.1	1.2963	1	1	38	8.11	145	138	139	143	41	12.2	112	37	1	23500	1	1	1	2	0	1	0	2	2013-01-21	1	2013-04-27	3.2	0	2021-12-31	108.867
205	25.9	9.4	2.75532	1	1	60	3.25	144	93	142	29	43	8.2	74	38	1	33300000	1	1	2	3.2	0	2	1	2	2013-01-04	1	2013-05-13	4.3	1	2015-10-12	33.7
206	13290	8	1661.25	1	0	45	5.92	144	130	138	56	43	16.5	207	44	1	＜500	0	1	3	4.2	0	2	1	2	2012-12-29	0	2021-12-31	109.633	0	2021-12-31	109.633
207	7.4	1.3	5.69231	1	1	36	4.91	158	254	137	53	52	20.1	82	46	1	35300	1	1	1	1.2	0	1	0	3	2012-12-24	1	2018-08-16	68.7	0	2021-12-31	109.8
208	688.42	4.1	167.907	1	1	57	3.04	110	92	139	36	43	19.8	50	40	1	＜500	0	1	1	9	1	2	3	2	2012-12-24	1	2013-02-04	1.4	1	2013-05-07	4.46667
209	5.6	3.7	1.51351	1	1	51	6.16	142	105	140	44	31	13.1	36	38	1	24200	1	1	1	1.5	0	1	1	3	2012-12-10	0	2021-12-31	110.267	0	2021-12-31	110.267
210	0.69	2.58	0.267442	0	1	52	7.78	144	160	140	71	54	9.6	52	41	1	＜500	0	1	1	3.5	0	1	0	2	2012-12-03	0	2021-12-31	110.5	0	2021-12-31	110.5
211	17.5	7.14	2.45098	1	1	56	4.45	153	129	138	38	31	21.1	66	38	1	＜500	0	1	1	1	0	1	0	3	2012-11-26	0	2021-12-31	110.733	0	2021-12-31	110.733
212	3.9	3.2	1.21875	1	1	57	11.32	153	205	136	74	48	20.3	80	48	1	893000	1	0	1	4.5	0	1	1	3	2012-11-22	0	2021-12-31	110.867	0	2021-12-31	110.867
213	53.98	2.2	24.5364	1	1	55	9.52	154	222	141	21	46	21.4	84	43	1	8760	1	0	1	6	0	2	1	2	2012-11-21	1	2013-11-12	11.8667	1	2014-12-20	25.3
214	242.16	5.1	47.4824	1	1	56	7.75	156	137	145	31	31	21.7	21	43	1	＜500	0	1	1	3	0	1	1	3	2012-11-19	0	2021-12-31	110.967	0	2021-12-31	110.967
215	328.5	11.6	28.319	1	1	57	3.2	136	154	140	43	55	16.4	151	39	1	59500	1	0	3	9	0	3	2	2	2012-11-05	1	2013-03-02	3.9	1	2015-12-03	37.4333
216	148.7	3.3	45.0606	1	0	46	5	121	295	144	20	20	6.4	18	39	1	1890000	1	0	1	1.3	0	1	0	3	2012-11-05	0	2021-12-31	111.433	0	2021-12-31	111.433
217	158.86	6.08	26.1283	1	1	42	5.57	158	120	144	53	40	20.9	53	48	1	18500	1	1	2	3	0	2	1	2	2012-10-25	1	2012-12-04	1.33333	1	2016-10-07	48.1
218	100000	15153.8	6.599	1	0	21	5.82	133	369	142	23	27	17.1	108	41	1	＜500	0	0	5	14	0	3	2	2	2012-10-11	1	2012-11-27	1.56667	1	2013-03-13	5.1
219	1.37	14.8	0.0925676	0	1	67	5.38	145	227	142	6	27	17.3	29	37	0	＜500	0	0	1	5	0	2	1	2	2012-09-29	0	2018-01-26	64.8333	0	2021-12-31	112.667
220	21.2	47.74	0.444072	0	1	49	7.41	162	146	140	108	91	15.5	317	46	1	194000	1	1	1	3	1	2	3	2	2012-09-25	1	2013-01-17	3.8	1	2013-07-09	9.56667
221	1204.8	8.9	135.371	1	1	35	10	152	171	140	124	112	15.4	332	38	1	152000	1	1	2	4.5	0	2	1	2	2012-09-17	1	2014-08-22	23.4667	1	2015-03-13	30.2333
222	42.5	4.5	9.44444	1	1	55	10.19	161	220	137	54	33	21.9	52	46	1	383000	1	0	1	3.5	0	1	1	2	2012-09-06	1	2018-11-28	75.8	0	2021-12-31	113.433
223	299.9	130.1	2.30515	1	0	50	5.71	101	233	137	64	227	6.2	164	40	1	1510	1	1	3	20	1	3	3	2	2012-09-04	1	2013-10-09	13.3333	1	2014-06-17	21.7
224	5123.4	82.05	62.4424	1	0	40	6.34	129	261	138	18	19	9.7	22	42	1	＜500	0	0	1	5.5	0	2	1	2	2012-08-24	1	2015-08-28	36.6333	1	2016-05-13	45.2667
225	62.89	4.9	12.8347	1	1	40	5.9	139	291	131	28	28	15.5	22	40	1	798000	1	1	1	1.9	0	1	0	2	2012-08-08	0	2021-12-31	114.4	0	2021-12-31	114.4
226	4.2	4	1.05	1	1	47	6.65	146	217	144	16	28	9	34	43	0	＜500	0	0	1	6	0	2	1	2	2012-07-30	1	2021-05-04	106.667	0	2021-12-31	114.7
227	74.3	2.7	27.5185	1	1	43	6.78	155	91	144	228	103	8.7	182	44	1	46200	1	1	1	2.1	0	1	1	1	2012-07-19	0	2021-12-31	115.067	0	2021-12-31	115.067
228	4786.6	5.3	903.132	1	1	26	3.98	148	183	140	34	30	9.1	22	42	1	＜500	0	0	1	2.5	0	1	1	2	2012-07-16	0	2021-12-31	115.167	0	2021-12-31	115.167
229	2.9	7	0.414286	0	1	61	5.08	156	121	138	17	59	12.8	140	43	1	＜500	0	1	1	2.5	0	1	1	3	2012-07-13	1	2013-10-24	15.6	1	2015-11-03	40.2667
230	2.58	1.9	1.35789	1	1	56	9.29	146	150	140	17	25	21	28	39	0	＜500	0	0	1	8	0	2	1	2	2012-07-09	0	2021-12-31	115.4	0	2021-12-31	115.4
231	92.7	16.7	5.5509	1	1	42	5.12	149	215	137	56	36	12	29	35	1	＜500	0	0	1	2	0	1	0	1	2012-07-05	0	2021-12-31	115.533	0	2021-12-31	115.533
232	6833.2	106.9	63.9214	1	1	44	5.18	143	159	144	18	46	16.7	28	38	1	952	1	1	3	9.5	0	3	2	2	2012-07-03	1	2012-10-17	3.53333	1	2013-12-28	18.1
233	1204.8	60.8	19.8158	1	1	47	7.94	135	175	136	20	34	10.1	171	35	1	1070	1	1	1	9	0	2	1	1	2012-06-18	1	2012-08-10	1.76667	1	2015-08-10	38.2667
234	1035.41	679.8	1.52311	1	1	62	6.66	166	165	140	84	65	18.7	160	39	1	452000	1	1	3	6	0	2	2	2	2012-06-13	1	2016-11-30	54.3667	1	2018-10-01	76.7
235	0.94	2	0.47	0	1	68	7.08	141	187	137	75	56	8	112	34	1	2690000	1	0	3	13	0	3	2	2	2012-06-11	0	2021-07-10	110.533	0	2021-12-31	116.333
236	593.12	1.3	456.246	1	1	58	7.6	155	115	146	21	28	32.4	23	41	1	＜500	0	1	1	0.8	0	1	0	2	2012-06-05	1	2013-04-02	10.0333	1	2015-03-29	34.2333
237	806.2	4.5	179.156	1	0	69	3.88	127	206	142	37	57	7.3	53	37	1	62600	1	0	3	4	0	2	1	2	2012-05-31	0	2021-12-31	116.7	0	2021-12-31	116.7
238	229.68	18	12.76	1	1	37	8.27	162	229	140	28	15	45.1	47	17	1	＜500	0	0	1	3	0	1	1	2	2012-05-31	0	2018-11-09	78.4333	0	2021-12-31	116.7
239	715.5	1.9	376.579	1	1	53	3.15	73	203	140	55	63	7.3	21	33	1	91100	1	0	1	1.2	0	1	0	2	2012-05-30	0	2021-12-31	116.733	0	2021-12-31	116.733
240	121	8.6	14.0698	1	1	53	4.7	158	146	137	42	34	24.5	140	42	1	34600	1	1	1	2.3	0	1	1	2	2012-05-28	1	2013-09-09	15.6333	0	2021-12-31	116.8
241	533.49	6.4	83.3578	1	1	44	6.11	139	226	141	37	50	13.5	22	42	1	＜500	0	0	1	3.2	0	1	1	2	2012-05-24	0	2021-12-31	116.933	0	2021-12-31	116.933
242	131.3	5.4	24.3148	1	1	47	5.32	142	182	139	48	32	7.7	64	37	1	793	1	1	2	5	0	2	1	2	2012-05-21	0	2021-12-31	117.033	0	2021-12-31	117.033
243	217.19	195.78	1.10936	1	1	37	3.63	138	166	140	25	28	11.4	107	41	1	＜500	0	1	4	8	0	3	2	2	2012-05-16	1	2013-05-03	11.7333	1	2016-05-07	48.4
244	4.3	1.7	2.52941	1	0	60	8.45	114	213	138	20	23	10	88	45	0	＜500	0	0	1	7	0	2	1	2	2012-05-15	0	2021-12-31	117.233	0	2021-12-31	117.233
245	3995.84	5.4	739.97	1	1	51	5.2	147	204	139	58	107	10.3	481	37	1	41500	1	0	1	13.5	0	2	1	3	2012-05-10	1	2013-10-15	17.4333	1	2018-01-12	69.1
246	2880.9	144.28	19.9674	1	0	54	8.37	163	232	139	39	67	17.2	49	42	1	43000	1	1	1	5	0	2	1	2	2012-04-09	1	2014-02-20	22.7333	1	2016-03-20	48.0333
247	1.2	1.6	0.75	0	1	67	5.19	146	197	145	23	36	13.8	128	41	1	＜1000	1	0	2	5	0	2	2	3	2012-04-05	1	2012-07-09	3.16667	1	2017-01-27	58.6
248	100000	480.6	208.073	1	1	21	6.85	133	218	140	26	46	27.1	101	41	1	6280	1	0	3	16	0	3	2	2	2012-03-30	0	2021-12-31	118.767	0	2021-12-31	118.767
249	17420	123.7	140.825	1	0	58	4.97	117	167	143	21	28	17.6	18	43	1	＜500	0	0	1	3.5	0	1	1	2	2012-03-29	0	2021-12-31	118.8	0	2021-12-31	118.8
250	1.16	1.71	0.678363	0	1	69	5.66	166	117	141	22	26	19.3	35	41	1	475000	1	1	1	3	0	1	1	3	2012-03-29	1	2016-11-21	56.6	1	2018-05-13	74.5333
251	5.1	1.89	2.69841	1	0	57	3.49	142	110	141	20	22	18.1	20	44	1	962	1	0	1	1.2	0	1	0	2	2012-03-01	0	2021-12-31	119.733	0	2021-12-31	119.733
252	13760	351.8	39.1131	1	0	59	3.3	121	149	148	19	24	14	36	42	0	＜500	0	1	1	6	0	2	1	2	2012-02-24	1	2012-05-09	2.5	1	2014-07-04	28.7
253	9.42	9.1	1.03516	1	1	55	7.24	147	174	137	19	133	11.6	82	35	1	264000	1	0	1	5	0	2	1	2	2012-02-22	1	2019-05-20	88.1333	0	2020-07-08	101.967
254	5.4	6.1	0.885246	1	1	44	5.72	148	115	142	36	30	15.8	143	38	1	28600	1	1	1	5	0	2	1	2	2012-02-16	0	2014-06-19	28.4667	1	2014-08-19	30.5
255	175.87	7.12	24.7008	1	1	29	9.64	143	288	138	18	16	21	33	40	1	6600	1	0	1	3.2	0	1	1	2	2012-02-15	0	2021-12-31	120.233	0	2021-12-31	120.233
256	31.2	6.1	5.11475	1	1	55	3.34	140	114	139	40	36	17.9	54	41	1	11900	1	0	1	3.5	0	1	1	3	2012-02-09	1	2014-06-07	28.3	0	2020-11-16	106.767
257	291.56	1204.8	0.241999	0	1	47	10.5	138	322	141	73	111	6.1	210	37	0	＜500	0	1	1	20	1	2	3	1	2012-01-29	1	2012-02-22	0.8	1	2012-05-18	3.66667
258	0.48	1.3	0.369231	0	1	53	3.91	139	312	143	24	48	19	846	38	1	＜1000	1	0	1	10	1	2	3	2	2012-01-12	1	2013-02-10	13.1667	1	2013-11-08	22.2
259	2.2	1.63	1.34969	1	1	63	12.67	133	179	133	117	59	279.8	394	29	1	＜1000	1	0	1	4	0	1	1	3	2012-01-06	0	2021-12-31	121.567	0	2021-12-31	121.567
260	18095	1.5	12063.3	1	1	48	6.32	145	180	138	30	28	9.7	42	40	1	20100	1	0	1	1.6	0	1	0	2	2011-12-28	0	2021-12-31	121.867	0	2021-12-31	121.867
261	5.9	6.8	0.867647	1	1	58	5.29	168	137	137	35	39	11.3	31	36	1	3490000	1	0	1	4	0	1	1	2	2011-12-26	1	2012-08-27	8.16667	0	2021-12-31	121.933
262	37.71	5	7.542	1	1	50	5.39	162	108	139	20	27	17.9	28	36	1	70000	1	1	1	2.5	0	1	1	1	2011-12-21	1	2019-08-07	92.8667	0	2021-12-31	122.1
263	91.4	10.65	8.58216	1	1	34	5.45	144	152	139	12	33	11.4	85	37	1	1480	1	1	1	2	0	1	0	2	2011-12-09	0	2021-12-31	122.5	0	2021-12-31	122.5
264	25.42	6.3	4.03492	1	1	55	3.18	83	76	142	32	38	11.3	124	37	1	4960	1	1	1	2.5	0	1	1	3	2011-12-08	0	2021-12-31	122.533	0	2021-12-31	122.533
265	1811.3	3.5	517.514	1	1	39	6.57	166	171	142	27	24	19.7	30	47	1	1760	1	1	5	2	1	2	3	2	2011-12-07	1	2020-03-10	100.533	0	2021-12-31	122.567
266	58.7	23.2	2.53017	1	1	43	3.84	136	48	138	70	73	23.4	99	38	1	470000	1	1	1	3	0	1	1	2	2011-11-30	1	2017-02-20	63.6333	0	2021-12-31	122.8
267	2.1	2.16	0.972222	1	1	67	5.12	139	161	138	9	20	12.2	30	39	1	＜1000	1	0	1	2	0	1	0	3	2011-11-18	0	2021-12-31	123.2	0	2021-12-31	123.2
268	4.9	2.59	1.89189	1	1	62	4.43	159	133	138	25	15	30.1	18	44	1	＜1000	1	1	1	1.5	0	1	0	2	2011-11-09	0	2016-03-02	52.5	1	2016-03-02	52.5
269	125.6	6.5	19.3231	1	1	56	5.78	148	246	141	17	16	28.7	24	43	1	3500	1	0	3	2.8	0	2	1	2	2011-10-30	1	2014-05-20	31.1	1	2016-10-20	60.5667
270	56097.8	13.1	4282.27	1	1	60	7.87	187	156	138	53	70	17.5	138	40	1	185000	1	0	1	11	0	2	1	2	2011-10-28	1	2012-12-12	13.7	0	2021-12-31	123.9
271	5	4.2	1.19048	1	1	14	10.99	135	278	139	56	35	7.7	262	48	0	＜500	0	0	1	9	1	2	3	3	2011-10-13	0	2021-12-31	124.4	0	2021-12-31	124.4
272	8.78	10.6	0.828302	1	1	63	8.83	134	112	140	58	50	20.5	70	40	1	＜1000	1	1	1	2.5	0	1	1	3	2011-10-09	0	2021-12-31	124.533	0	2021-12-31	124.533
273	32505.1	257.71	126.131	1	1	43	9.12	145	285	142	19	39	11.6	34	40	1	176000	1	1	2	10	1	3	3	1	2011-09-28	1	2017-10-10	73.4667	0	2021-12-31	124.9
274	1.3	1.5	0.866667	1	1	48	7.18	150	221	134	34	28	11.2	40	42	0	＜1000	1	1	3	2.3	0	2	1	2	2011-09-17	1	2017-11-10	74.8667	0	2021-12-31	125.267
275	7.9	3.5	2.25714	1	1	67	4.3	132	138	135	47	62	25.1	34	40	1	719000	1	0	3	3.5	0	2	1	3	2011-09-13	0	2012-05-14	8.13333	1	2012-10-14	13.2333
276	5.1	1.5	3.4	1	1	60	5.64	133	121	143	46	38	6.3	19	34	1	3920	1	0	1	5	0	2	1	3	2011-08-18	0	2021-12-31	126.267	0	2021-12-31	126.267
277	7.7	1.5	5.13333	1	1	52	86	143	205	136	66	40	7.9	203	41	1	2400000	1	1	3	3	1	2	3	2	2011-08-15	1	2013-05-14	21.2667	0	2021-12-31	126.367
278	23.66	26.7	0.886142	1	1	54	6.13	137	164	138	71	62	22.8	250	34	1	＜1000	1	1	1	2.5	0	1	1	3	2011-08-11	1	2011-11-12	3.1	1	2019-05-20	94.6333
279	5.1	3.2	1.59375	1	1	50	6.31	112	177	137	8	51	11.7	59	38	0	＜1000	1	0	1	26	0	2	1	2	2011-08-08	0	2021-12-31	126.6	0	2021-12-31	126.6
280	66.5	5.5	12.0909	1	1	36	10.06	162	223	140	32	28	31.4	31	45	1	＜1000	1	1	1	0.6	0	1	0	2	2011-07-27	0	2021-12-31	127	0	2021-12-31	127
281	10.4	12.2	0.852459	1	1	39	4.85	122	237	136	25	38	8.1	73	41	1	919000	1	1	1	4.5	0	1	1	2	2011-07-20	1	2012-06-05	10.7	1	2017-07-07	72.6333
282	32.4	5.12	6.32812	1	1	66	6.12	120	60	141	28	51	32.2	122	36	1	7640	1	1	1	4	0	1	1	2	2011-07-13	1	2011-08-19	1.23333	1	2019-05-11	95.3
283	15.9	9.7	1.63918	1	1	70	5.19	155	98	139	28	36	14.3	56	39	1	＜1000	1	1	1	1.5	0	1	0	1	2011-07-06	0	2016-11-21	65.5	0	2017-07-05	73.0333
284	3.7	1.2	3.08333	1	1	63	8.63	131	195	138	38	28	11.2	81	43	0	＜1000	1	0	1	5	0	2	1	3	2011-07-04	0	2021-12-31	127.767	0	2021-12-31	127.767
285	425.4	61.9	6.87237	1	1	38	7.34	137	189	138	29	27	11.2	43	35	1	1290	1	0	2	6	0	2	2	2	2011-06-25	1	2014-02-11	32.0667	1	2021-12-31	128.067
286	5.6	2.02	2.77228	1	1	58	5.21	158	112	136	44	46	15.3	42	44	1	74200	1	0	1	2.5	0	1	1	2	2011-06-20	0	2021-12-31	128.233	0	2021-12-31	128.233
287	6554.6	81.4	80.5233	1	1	24	7.25	90	199	139	48	32	5.8	189	38	1	1450	1	1	2	4	0	2	1	2	2011-06-14	1	2019-04-26	95.7667	0	2021-12-31	128.433
288	10000	64.6	154.799	1	1	51	5.85	125	223	138	51	86	8	172	38	1	7260	1	0	1	19	1	2	3	2	2011-05-27	0	2011-10-11	4.56667	1	2011-12-11	6.6
289	5631.8	4.7	1198.26	1	0	48	8.93	147	158	137	28	22	15.4	15	36	1	＜1000	1	0	1	2.7	0	1	1	2	2011-05-17	1	2012-02-16	9.16667	0	2021-12-31	129.367
290	44.7	8.5	5.25882	1	1	52	5.09	132	96	138	64	39	13.7	100	39	1	6110	1	1	1	2.5	0	1	1	2	2011-04-18	0	2021-12-31	130.333	0	2021-12-31	130.333
291	155373	323.2	480.733	1	0	44	7.64	13	273	139	9	31	7.9	85	35	1	112000	1	0	3	8	0	3	2	2	2011-04-12	1	2011-07-26	3.5	0	2021-12-31	130.533
292	15	7.1	2.11268	1	1	41	18.85	113	193	138	35	72	13.7	35	38	1	24500	1	1	1	9	0	2	1	3	2011-04-03	0	2021-12-31	130.833	0	2021-12-31	130.833
293	10000	200000	0.05	0	0	22	5.95	112	264	137	30	144	18.1	357	37	1	＜1000	1	1	1	18	0	2	1	2	2011-04-02	1	2011-05-22	1.66667	1	2011-07-20	3.63333
294	682.3	4.2	162.452	1	0	48	5.84	135	219	139	23	27	12.4	27	42	1	＜1000	1	1	2	4	0	2	1	2	2011-04-01	0	2021-12-31	130.9	0	2021-12-31	130.9
295	18003.9	23.5	766.123	1	1	56	4.69	137	269	135	41	150	23.7	210	39	1	20500	1	0	3	16	0	3	2	2	2011-03-18	1	2011-05-14	1.9	1	2015-05-20	50.8
296	8904.2	1916	4.64729	1	1	60	6.87	143	111	142	45	21	18	56	40	1	＜1000	1	0	1	4	0	1	1	2	2011-03-16	1	2011-06-15	3.03333	1	2012-08-30	17.7667
297	20.1	12.8	1.57031	1	1	35	7.59	149	180	137	37	26	13	40	48	1	144000	1	1	1	2.5	0	1	1	2	2011-03-07	1	2011-05-12	2.2	1	2016-03-26	61.5333
298	74.1	4.4	16.8409	1	1	56	4.11	161	113	138	46	45	18.3	46	48	1	18600	1	1	1	1.6	0	1	0	3	2011-03-01	0	2021-12-31	131.933	0	2021-12-31	131.933
299	16.3	1.9	8.57895	1	1	34	9.16	157	170	137	40	28	22.9	42	48	1	＜1000	1	1	1	2	0	1	0	3	2011-02-27	0	2021-12-31	132	0	2021-12-31	132
300	400	4807	0.083212	0	1	37	8.37	145	144	133	17	27	36	16	41	1	216000	1	0	1	2.5	1	2	3	2	2011-02-10	1	2011-04-20	2.3	1	2011-04-28	2.56667
301	4	3.8	1.05263	1	1	53	6.36	151	210	135	41	39	14	38	41	1	30900	1	1	1	3	0	1	1	2	2011-01-24	0	2021-12-31	133.133	0	2021-12-31	133.133
302	6300.9	82.3	76.5601	1	0	34	6.23	126	207	133	27	27	9.7	18	44	1	＜1000	1	0	1	4	0	1	1	2	2011-01-13	0	2021-12-31	133.5	0	2021-12-31	133.5
303	7915.9	969	8.16914	1	1	55	5.93	139	182	142	47	45	13.7	54	40	1	1230	1	1	3	1	0	2	1	2	2010-12-31	1	2011-08-27	7.96667	0	2021-12-31	133.933
304	1000	28886	0.0346188	0	1	47	7.85	157	197	138	99	93	12.2	102	40	1	1760	1	1	1	10	1	2	3	2	2010-12-31	1	2011-03-01	2	1	2011-10-26	9.96667
305	1.5	1.2	1.25	1	1	54	8.38	168	259	140	26	25	17	33	44	1	＜1000	1	1	1	1	0	1	0	2	2010-12-30	0	2021-12-31	133.967	0	2021-12-31	133.967
306	95.2	4.7	20.2553	1	0	45	9.8	108	231	140	35	35	8.2	39	41	1	＜1000	1	0	1	3	0	1	1	2	2010-12-29	0	2019-02-18	99.1	0	2021-12-31	134
307	2	1.7	1.17647	1	1	44	6.17	136	125	140	54	32	11.6	231	46	1	＜1000	1	0	1	5.5	0	2	1	2	2010-12-21	0	2021-12-31	134.267	0	2021-12-31	134.267
308	4.3	6	0.716667	0	1	49	3.79	148	109	143	42	79	10.9	62	37	1	590000	1	0	1	3.5	0	1	1	2	2010-12-17	1	2015-02-21	50.9	0	2021-12-31	134.4
309	36.1	8.6	4.19767	1	1	46	4.79	145	132	144	41	44	9.6	137	39	1	4490000	1	1	1	4.5	0	1	1	2	2010-12-09	0	2011-06-01	5.8	1	2011-06-01	5.8
310	20.6	12.3	1.6748	1	1	42	5.07	171	139	141	78	49	11.6	78	42	1	353000	1	1	1	1	0	1	0	1	2010-12-02	0	2021-12-31	134.9	0	2021-12-31	134.9
311	1865	5.8	321.552	1	1	40	6.64	156	256	141	51	52	10.1	89	41	1	95600	1	1	1	2.5	1	2	3	2	2010-11-25	0	2021-12-31	135.133	0	2021-12-31	135.133
312	100000	338	295.858	1	1	58	8.38	136	228	140	24	113	7.8	31	38	1	＜1000	1	1	1	18	1	2	3	2	2010-11-22	0	2017-01-11	74.7333	0	2021-12-31	135.233
313	1.3	1.52	0.855263	1	1	77	6.63	142	167	139	52	52	12.8	52	43	1	＜1000	1	0	1	4	0	1	1	2	2010-11-14	1	2012-10-17	23.4333	1	2012-12-05	25.0667
314	8.8	9.4	0.93617	1	1	53	6.88	149	211	138	40	44	9.7	63	45	1	20800	1	1	1	7	0	2	1	2	2010-11-11	1	2011-01-13	2.1	1	2018-08-10	94.3
315	23.5	1.73	13.5838	1	1	46	5.77	145	209	139	37	37	13.6	56	42	1	＜1000	1	0	1	2.2	0	1	1	3	2010-11-10	0	2021-12-31	135.633	0	2021-12-31	135.633
316	3.8	3.2	1.1875	1	0	39	5.87	120	282	142	17	37	10.9	20	39	1	＜1000	1	1	1	3.5	0	1	1	2	2010-11-10	1	2013-12-19	37.8333	1	2015-03-21	53.0667
317	1.3	3.1	0.419355	0	1	37	8.31	154	184	141	14	28	9.4	30	40	1	＜1000	1	1	1	3	0	1	1	3	2010-11-04	0	2021-12-31	135.833	0	2021-12-31	135.833
318	6263.6	329	19.0383	1	0	37	4.73	132	208	141	19	47	10.1	17	34	1	835000	1	1	1	5	0	2	1	2	2010-11-02	1	2012-08-15	21.7333	1	2012-10-15	23.7667
319	1270.9	1.9	668.895	1	0	55	6.13	125	136	141	37	28	9.6	37	43	1	＜1000	1	1	1	4	0	1	1	2	2010-11-01	0	2021-12-31	135.933	0	2021-12-31	135.933
320	12.9	8.9	1.44944	1	1	62	7.37	134	135	132	56	68	13.8	38	38	0	＜1000	1	1	1	3	0	1	1	2	2010-09-21	0	2010-09-30	0.3	1	2012-09-30	24.6667
321	163.7	0.27	606.296	1	1	48	6.75	159	232	145	51	36	14.4	50	38	1	2170	1	1	1	1	0	1	0	2	2010-09-20	1	2014-08-01	47.0333	0	2021-12-31	137.333
322	76.9	5.2	14.7885	1	1	34	6.79	147	197	141	22	29	12.5	46	39	1	＜1000	1	1	1	9	1	2	3	3	2010-09-13	1	2011-08-28	11.6333	1	2011-11-25	14.6
323	57.2	5.4	10.5926	1	1	40	9.3	160	207	141	40	36	18.9	32	46	1	40500	1	1	1	1.5	0	1	0	2	2010-09-10	0	2018-01-23	89.7333	0	2021-12-31	137.667
324	2000.6	2.7	740.963	1	1	31	4.79	152	135	137	33	21	34.3	20	46	1	1640	1	0	1	5	0	2	1	2	2010-09-07	0	2021-12-31	137.767	0	2021-12-31	137.767
325	100000	6000	16.6667	1	1	46	6.51	133	307	143	35	49	14.9	171	38	1	11700	1	1	3	18.5	1	3	3	2	2010-08-25	1	2010-11-15	2.73333	1	2011-10-27	14.2667
326	1320.7	23.6	55.9619	1	1	43	7.65	153	188	143	39	67	15.8	79	41	1	＜1000	1	1	4	9	0	3	2	2	2010-08-16	1	2010-11-12	2.93333	1	2011-09-30	13.6667
327	200000	105960	1.8875	1	1	53	7.45	173	166	136	40	174	21	267	42	1	＜1000	1	0	3	12	0	3	2	2	2010-07-16	1	2010-09-01	1.56667	1	2010-11-26	4.43333
328	1365.2	8.4	162.524	1	0	40	8.41	139	164	136	41	19	16.7	30	48	1	1540	1	1	1	5	0	2	1	2	2010-07-09	0	2021-12-31	139.767	0	2021-12-31	139.767
329	3335.7	61.7	54.0632	1	1	60	4.44	133	112	143	68	44	20.3	12	36	1	166000	1	1	1	2.5	0	1	1	2	2010-07-07	1	2011-06-08	11.2	1	2018-01-20	91.8
330	247.8	4.2	59	1	1	42	7.29	155	212	139	42	21	12	30	44	1	5060	1	1	2	1.6	0	2	1	2	2010-07-06	0	2021-12-31	139.867	0	2021-12-31	139.867
331	28.6	9.9	2.88889	1	1	67	5.21	140	96	138	73	38	9.5	40	39	1	53200	1	1	1	9	0	2	1	3	2010-06-25	1	2013-01-09	30.9667	1	2014-05-13	47.2667
332	224.4	8.2	27.3659	1	1	64	4.51	146	119	147	23	26	29.2	82	43	0	1100000	1	1	2	6	0	2	2	2	2010-06-24	1	2018-07-26	98.4667	0	2021-12-31	140.267
333	21.3	12.9	1.65116	1	1	38	12.12	150	316	139	56	70	13.5	108	41	1	873000	1	0	1	8	0	2	1	2	2010-06-21	1	2011-08-12	13.9	1	2017-04-02	82.5667
334	24221.5	38.5	629.13	1	1	68	6.63	142	179	143	33	44	16.4	126	40	1	61500	1	0	1	6	0	2	1	1	2010-06-11	1	2017-10-20	89.6	0	2017-11-08	90.2333
335	332.5	4.5	73.8889	1	1	60	4.53	162	116	139	53	30	11	88	46	1	71200	1	1	1	3	0	1	1	2	2010-05-13	1	2011-12-20	19.5333	1	2014-12-24	56.2
336	2.5	1.6	1.5625	1	1	57	10.19	155	298	139	17	20	7.6	18	38	1	＜1000	1	0	1	3	0	1	1	2	2010-04-16	1	2021-03-10	132.7	0	2021-12-31	142.567
337	545.1	0.8	681.375	1	1	73	4.88	145	114	140	31	28	19.1	45	47	1	＜1000	1	1	1	1.5	0	1	0	2	2010-03-22	1	2015-01-29	59.1333	1	2016-05-17	74.9333
338	1000	8.2	121.951	1	1	56	7.3	128	180	143	57	50	16.4	36	48	1	1210000	1	1	1	2.5	0	1	1	2	2010-02-17	0	2021-12-31	144.5	0	2021-12-31	144.5
339	427.3	11.4	37.4825	1	1	43	4.83	103	94	146	181	111	14.8	140	44	1	1120000	1	1	1	2	0	1	0	2	2010-01-21	0	2021-12-31	145.4	0	2021-12-31	145.4
340	1200	5.1	235.294	1	1	38	5.27	149	216	142	67	283	18.5	27	42	1	＜1000	1	0	4	10.5	0	3	2	2	2010-01-11	0	2021-12-31	145.733	0	2021-12-31	145.733

## Sheet: AFP＜0.8
number	Preoperative AFP	Postoperative AFP	AFP Ratio	≥0.8	Sex	age	WBC	Hb	PLT	Na	ALT	AST	Tbil	γ-GT	ALB	HBsAg	HBVDNA	＞500	Cirrhosis	Number of tumors	Tumor size	MVI	AJCC T stage	BCLC stage	Pathological differentiation	Surgical period	Relapse Status	Time to relapse	RFS	Survival status	Follow-up Endpoints	OS
1	4.43	6.25	0.7088	0	1	55	4.2	135	106	139	47.1	52.1	11.3	49	35.9	1	44800	1	1	1	7	1	2	3	3	2018-10-08	1	2019-09-23	11.6667	1	2021-09-17	35.8333
2	1	1.88	0.531915	0	1	61	9.91	88	132	141.9	188.6	189.7	17.5	22.5	37	0	＜500	0	1	1	6	0	2	1	2	2018-02-17	1	2019-01-11	10.9333	1	2020-05-08	27.0333
3	4.26	9.65	0.441451	0	1	52	3.96	152	105	145.9	37.8	34	7.6	46	45.9	1	45600	1	1	1	5.5	0	2	1	2	2017-11-29	1	2021-03-15	40.0667	1	2021-06-20	43.3
4	19.58	26.06	0.751343	0	1	62	7.69	118	442	138.7	91.6	75.5	97.7	442	41.7	0	＜500	0	0	3	1.7	1	2	3	2	2017-11-23	1	2018-03-28	4.16667	1	2018-07-17	7.86667
5	2.44	3.33	0.732733	0	1	61	6.69	152	196	143.9	32	26.7	12.9	191	44.3	1	＜500	0	1	1	3.5	0	1	1	1	2017-10-27	1	2020-04-27	30.4333	0	2021-12-31	50.8667
6	958.8	13209	0.0725869	0	1	42	4.35	150	271	144.5	78.7	46.5	12.5	50.9	39.8	1	239000	1	1	1	4	0	1	1	3	2017-09-28	1	2018-01-16	3.66667	1	2018-04-15	6.63333
7	1.81	9.85	0.183756	0	0	59	3.18	113	85	140.6	21.2	27.6	10.6	19.4	47	0	＜500	0	1	1	1.2	1	2	3	2	2017-09-12	1	2019-07-08	22.1333	0	2021-12-31	52.3667
8	0.5	3.29	0.151976	0	0	62	5.27	135	201	139.4	35.8	31.4	10.7	44.1	41.9	0	＜500	0	1	1	9	1	2	3	2	2017-07-17	1	2018-03-07	7.76667	1	2021-01-04	42.2333
9	1	360.3	0.00277546	0	1	34	6.82	156	242	141.7	23.4	39.7	19.6	95	47.4	1	＜500	0	0	1	12	1	2	3	2	2017-06-12	1	2017-07-30	1.6	0	2021-12-31	55.4333
10	1	6.24	0.160256	0	1	67	8.58	130	351	139.3	19.1	19.5	6.9	76	40.6	1	＜500	0	0	1	6	0	2	1	3	2017-06-08	1	2019-10-10	28.4667	0	2021-12-31	55.5667
11	2.1	3.22	0.652174	0	1	42	7.71	150	185	142.6	47.3	22.3	13	52	45.8	1	＜500	0	0	1	1.5	0	1	0	3	2015-11-27	0	2021-12-31	74.2	0	2021-12-31	74.2
12	6.87	10.35	0.663768	0	1	58	7.57	141	153	141.7	36.2	41.8	8.7	51	48	1	＜500	0	0	2	13	1	3	3	1	2015-10-26	1	2016-01-08	2.46667	1	2016-07-12	8.66667
13	2.8	3.7	0.756757	0	1	56	4.59	126	125	135	84.5	54	6.6	111.5	42	1	1010000	1	1	1	2.5	0	1	1	2	2015-10-21	1	2019-10-30	49	0	2021-12-31	75.4333
14	2.5	4.32	0.578704	0	1	51	4.71	123	157	142	43	28	4.6	30	39	1	＜500	0	0	1	1.2	0	1	0	3	2015-06-23	1	2016-11-30	17.5333	0	2021-01-31	68.3
15	1.36	2.96	0.459459	0	0	62	4.61	125	113	143	22	25	13.5	20	50	1	10000	1	1	1	4	0	1	1	2	2015-04-21	1	2017-07-05	26.8667	0	2021-12-31	81.5333
16	1.9	2.4	0.791667	0	1	75	7.04	133	140	139	25	26	14	36	41	1	500	0	0	1	9	0	2	1	3	2014-11-10	1	2015-11-02	11.9	0	2021-12-31	86.9333
17	1.56	2.62	0.59542	0	1	58	11.14	139	211	140	28	30	7.4	27	37	0	＜500	0	0	1	4	1	2	3	1	2014-08-29	1	2015-03-16	6.63333	1	2018-12-04	51.9333
18	0.87	3	0.29	0	1	57	5.62	120	242	139	13	25	9	55	38	1	＜500	0	0	1	5.5	0	2	1	1	2014-08-25	1	2019-02-13	54.4333	1	2019-10-08	62.3333
19	2.2	3.3	0.666667	0	1	44	5.47	155	165	141	40	31	12.8	102	41	0	＜500	0	0	1	11	1	2	3	3	2014-07-01	1	2018-08-03	49.8	0	2021-12-31	91.3333
20	2139.5	14541.2	0.147134	0	1	75	7.06	130	225	143	38	25	13.8	49	44	1	5140	1	0	1	6.8	1	2	3	2	2014-01-09	1	2014-04-18	3.3	1	2014-05-26	4.56667
21	6.1	8.3	0.73494	0	1	48	8.21	172	237	142	54	46	6.9	72	37	1	31000	1	1	1	3.5	0	1	1	3	2013-11-21	0	2021-12-31	98.7333	0	2021-12-31	98.7333
22	74.8	119	0.628571	0	1	45	10.82	137	186	139	30	60	18.9	68	40	1	26300	1	0	3	3.5	1	2	3	2	2013-06-05	1	2013-09-11	3.26667	1	2014-01-11	7.33333
23	0.96	3.2	0.3	0	1	57	4.98	147	132	131	27	23	15.4	40	44	1	＜500	0	1	1	1.2	0	1	0	3	2013-02-04	0	2019-09-02	80.0333	0	2021-12-31	108.4
24	0.69	2.58	0.267442	0	1	52	7.78	144	160	140	71	54	9.6	52	41	1	＜500	0	1	1	3.5	0	1	0	2	2012-12-03	0	2021-12-31	110.5	0	2021-12-31	110.5
25	1.37	14.8	0.0925676	0	1	67	5.38	145	227	142	6	27	17.3	29	37	0	＜500	0	0	1	5	0	2	1	2	2012-09-29	0	2018-01-26	64.8333	0	2021-12-31	112.667
26	21.2	47.74	0.444072	0	1	49	7.41	162	146	140	108	91	15.5	317	46	1	194000	1	1	1	3	1	2	3	2	2012-09-25	1	2013-01-17	3.8	1	2013-07-09	9.56667
27	2.9	7	0.414286	0	1	61	5.08	156	121	138	17	59	12.8	140	43	1	＜500	0	1	1	2.5	0	1	1	3	2012-07-13	1	2013-10-24	15.6	1	2015-11-03	40.2667
28	0.94	2	0.47	0	1	68	7.08	141	187	137	75	56	8	112	34	1	2690000	1	0	3	13	0	3	2	2	2012-06-11	0	2021-07-10	110.533	0	2021-12-31	116.333
29	1.2	1.6	0.75	0	1	67	5.19	146	197	145	23	36	13.8	128	41	1	＜1000	1	0	2	5	0	2	2	3	2012-04-05	1	2012-07-09	3.16667	1	2017-01-27	58.6
30	1.16	1.71	0.678363	0	1	69	5.66	166	117	141	22	26	19.3	35	41	1	475000	1	1	1	3	0	1	1	3	2012-03-29	1	2016-11-21	56.6	1	2018-05-13	74.5333
31	291.56	1204.8	0.241999	0	1	47	10.5	138	322	141	73	111	6.1	210	37	0	＜500	0	1	1	20	1	2	3	1	2012-01-29	1	2012-02-22	0.8	1	2012-05-18	3.66667
32	0.48	1.3	0.369231	0	1	53	3.91	139	312	143	24	48	19	846	38	1	＜1000	1	0	1	10	1	2	3	2	2012-01-12	1	2013-02-10	13.1667	1	2013-11-08	22.2
33	10000	200000	0.05	0	0	22	5.95	112	264	137	30	144	18.1	357	37	1	＜1000	1	1	1	18	0	2	1	2	2011-04-02	1	2011-05-22	1.66667	1	2011-07-20	3.63333
34	400	4807	0.083212	0	1	37	8.37	145	144	133	17	27	36	16	41	1	216000	1	0	1	2.5	1	2	3	2	2011-02-10	1	2011-04-20	2.3	1	2011-04-28	2.56667
35	1000	28886	0.0346188	0	1	47	7.85	157	197	138	99	93	12.2	102	40	1	1760	1	1	1	10	1	2	3	2	2010-12-31	1	2011-03-01	2	1	2011-10-26	9.96667
36	4.3	6	0.716667	0	1	49	3.79	148	109	143	42	79	10.9	62	37	1	590000	1	0	1	3.5	0	1	1	2	2010-12-17	1	2015-02-21	50.9	0	2021-12-31	134.4
37	1.3	3.1	0.419355	0	1	37	8.31	154	184	141	14	28	9.4	30	40	1	＜1000	1	1	1	3	0	1	1	3	2010-11-04	0	2021-12-31	135.833	0	2021-12-31	135.833

## Sheet: AFP≥0.8
number	Preoperative AFP	Postoperative AFP	AFP Ratio	≥0.8	Sex	age	WBC	Hb	PLT	Na	ALT	AST	Tbil	γ-GT	ALB	HBsAg	HBVDNA	＞500	Cirrhosis	Number of tumors	Tumor size	MVI	AJCC T stage	BCLC stage	Pathological differentiation	Surgical period	Relapse Status	Time to relapse	RFS	Survival status	Follow-up Endpoints	OS
1	3783	1341	2.82103	1	1	43	6.83	91	84	143.3	349.5	138.2	39.7	131	32.6	1	＜500	0	1	3	3	0	2	1	3	2019-01-18	1	2019-05-17	3.96667	1	2019-06-08	4.7
2	5.73	4.49	1.27617	1	0	73	10.05	138	358	139	22.6	20.8	7	54.5	44.4	0	＜500	0	1	1	11	0	2	1	2	2018-12-21	0	2021-12-31	36.8667	0	2021-12-31	36.8667
3	1.93	1.77	1.0904	1	1	47	5.69	153	153	138.8	30.1	23.6	3.4	54.5	42.5	1	＜500	0	1	1	3	0	2	1	2	2018-12-20	0	2021-12-31	36.9	0	2021-12-31	36.9
4	71.84	1.56	46.0513	1	1	70	7.61	137	338	145	30.6	36.4	20.1	141	39.1	1	533	1	0	1	16.5	0	2	1	2	2018-12-06	1	2020-07-10	19.4	0	2021-12-31	37.3667
5	6.05	1.65	3.66667	1	1	63	8.63	137	130	146	26.7	28.7	8.4	19	43.9	1	＜500	0	0	1	5.2	0	2	1	3	2018-10-11	0	2019-04-17	6.26667	0	2021-12-31	39.2333
6	3.37	1.55	2.17419	1	1	68	5.87	132	244	140	70.6	61.6	17.9	549	42.9	0	＜500	0	0	1	3.5	0	1	1	2	2018-09-26	1	2021-03-05	29.7	0	2021-12-31	39.7333
7	35122	4378	8.02238	1	1	41	4.05	151	120	140	38.8	38.3	12.7	82.7	43.1	1	＜500	0	0	1	7	1	2	3	3	2018-09-17	1	2018-10-30	1.43333	1	2019-08-09	10.8667
8	94.34	8.98	10.5056	1	1	49	4.68	123	67	141.1	37.7	42.2	9.8	82	35	1	41700	1	1	2	10	0	3	2	2	2018-08-29	1	2019-06-19	9.8	0	2021-12-31	40.6667
9	457	3.12	146.474	1	1	66	4.44	150	83	143.3	29.8	29.8	9	51.6	39.7	1	2890	1	1	1	4.5	0	1	1	1	2018-08-17	1	2020-09-19	25.4667	0	2021-12-31	41.0667
10	1389	1077	1.28969	1	0	57	8.08	139	266	137.1	45.7	97.9	20.7	70.6	42.3	1	8840	1	0	1	8	1	2	3	3	2018-08-15	0	2021-12-31	41.1333	0	2021-12-31	41.1333
11	17441	21.65	805.589	1	0	44	3.56	122	44	144	31.8	40	14.2	45	40.6	1	2750	1	1	1	8	0	2	1	2	2018-08-14	0	2021-12-31	41.1667	0	2021-12-31	41.1667
12	3.74	1.45	2.57931	1	1	62	3.74	153	165	141.5	15.6	14.8	10.3	42	46.6	1	＜500	0	0	1	3.7	0	1	1	2	2018-08-09	0	2021-12-31	41.3333	0	2021-12-31	41.3333
13	3912	31.46	124.348	1	1	63	4.96	135	119	138.8	42.5	29.9	2	20.2	35.9	1	526	1	1	1	2.5	0	1	1	2	2018-08-08	1	2020-09-22	25.8667	0	2021-12-31	41.3667
14	215.7	17.15	12.5773	1	1	70	6.08	154	130	143.2	91.2	87.4	17.4	49.2	40.9	1	4310	1	1	1	4	0	2	1	2	2018-07-30	0	2021-12-31	41.6667	0	2021-12-31	41.6667
15	424	5.97	71.0218	1	1	57	5.14	130	164	132	63.9	44.2	10.7	27.1	39.8	1	2410000	1	0	5	12	1	3	3	2	2018-07-30	1	2019-04-02	8.2	0	2021-12-31	41.6667
16	3.89	3.73	1.0429	1	1	69	5.41	143	192	139.5	13.3	12.5	3.2	36	41	1	＜500	0	0	1	3.5	0	1	1	1	2018-07-25	0	2021-12-31	41.8333	0	2021-12-31	41.8333
17	2.79	2.03	1.37438	1	0	42	4.27	136	121	140.5	22	23.2	8.6	95	39.9	1	＜500	0	1	1	2	0	1	0	1	2018-07-18	0	2021-12-31	42.0667	0	2021-12-31	42.0667
18	295.3	1.55	190.516	1	1	69	3.36	152	117	139.3	43.4	37.7	20.5	46.6	46.8	1	45200	1	1	1	7	0	2	1	3	2018-07-11	0	2021-12-31	42.3	0	2021-12-31	42.3
19	1000	129.8	7.70416	1	1	57	4.01	114	298	137	20.6	42	10.5	168.5	40.3	1	＜500	0	0	3	21	0	3	2	2	2018-07-04	1	2019-01-22	6.73333	0	2021-04-18	33.9667
20	2650	13.81	191.89	1	1	36	12.07	154	375	141	73.4	60.8	8.1	238.3	44.8	1	153000	1	1	3	11.5	0	3	2	2	2018-07-03	0	2021-12-31	42.5667	0	2021-12-31	42.5667
21	2219	2.5	887.6	1	1	62	5.83	144	144	136.6	18	22	10.8	20	39.4	0	3294	1	0	1	3.8	1	2	3	3	2018-06-29	0	2021-12-31	42.7	0	2021-12-31	42.7
22	4865	3.85	1263.64	1	1	66	4.1	124	117	137.2	20.1	23.8	14.7	31	38.9	1	2483	1	0	1	1.8	0	1	0	1	2018-06-28	0	2021-12-31	42.7333	0	2021-12-31	42.7333
23	121000	73340	1.64985	1	0	71	2.7	106	57	139.5	61.8	133.9	29.6	54.7	31.7	1	904000	1	1	1	10.5	0	2	1	3	2018-06-28	1	2018-10-01	3.16667	1	2019-06-12	11.6333
24	137.2	5.34	25.6929	1	1	58	4.8	145	126	137.3	139.3	95.6	12.1	82.9	44.9	1	2090000	1	1	4	9	0	3	2	2	2018-05-30	1	2019-04-03	10.2667	0	2021-12-31	43.7
25	43.72	8.67	5.04268	1	1	42	5.44	148	100	139.6	46.8	23.3	7.3	68.6	43.3	1	1950000	1	1	1	3	0	1	1	2	2018-05-22	1	2019-11-25	18.4	1	2020-07-14	26.1333
26	128.5	5.76	22.309	1	1	51	4.16	148	147	144.8	25.5	19.3	24.3	44	50	1	＜500	0	1	1	6.5	0	2	1	2	2018-05-18	0	2021-12-31	44.1	0	2021-12-31	44.1
27	350	2.45	142.857	1	0	60	3.27	132	73	142.1	12.9	18	12	15	45.1	1	＜500	0	1	1	2.1	0	1	1	2	2018-05-16	0	2021-12-31	44.1667	0	2021-12-31	44.1667
28	436.8	3.03	144.158	1	0	64	11.25	157	280	143.5	40.4	21.2	10.1	51.1	46.1	1	＜500	0	0	1	5	0	2	1	2	2018-05-11	0	2021-12-31	44.3333	0	2021-12-31	44.3333
29	30.62	1.82	16.8242	1	1	59	5.97	135	142	140.9	39.3	29.6	8.9	114	41	1	＜500	0	0	1	4	0	1	1	3	2018-04-28	1	2020-03-25	23.2333	0	2021-12-31	44.7667
30	46848	922.7	50.7727	1	1	53	4.18	150	135	141.2	130.8	79.7	105	33	43.8	1	1050000	1	1	1	2.5	0	1	1	2	2018-04-10	1	2018-07-08	2.96667	1	2019-06-28	14.8
31	1096	3.37	325.223	1	1	58	6.09	150	127	140.2	22	22.4	8.2	51.2	46	1	1300000	1	1	1	3.6	0	1	1	2	2018-04-02	0	2021-12-31	45.6333	0	2021-12-31	45.6333
32	1052	12.82	82.0593	1	1	46	3.32	140	144	140.3	33.5	26.4	13.7	43.4	41.8	1	＜500	0	1	1	4	0	1	1	3	2018-03-21	0	2021-12-31	46.0333	0	2021-12-31	46.0333
33	370.7	4.62	80.2381	1	1	53	8.95	160	152	141.8	22.2	25.1	13.6	75.9	50.5	1	＜500	0	1	1	6.5	1	2	3	2	2018-03-06	1	2019-02-14	11.5	0	2021-12-31	46.5333
34	20546	3760	5.46436	1	1	46	4.22	150	150	143.1	41	37.2	15.1	70	46.2	1	686000	1	1	1	6	1	2	3	3	2018-01-19	1	2018-03-09	1.63333	1	2021-10-01	45.0333
35	16.56	11.2	1.47857	1	1	30	5.43	143	336	137.7	43.3	30.7	7.4	48.4	44.5	1	＜500	0	0	1	5	1	2	3	2	2018-01-08	1	2018-04-18	3.33333	0	2020-02-20	25.7667
36	4.58	3.77	1.21485	1	1	48	7.46	115	230	142.8	84.8	50.8	10.5	60	39.7	1	26600	1	1	1	4	0	1	1	2	2018-01-02	1	2018-11-27	10.9667	0	2021-12-31	48.6333
37	2.57	1.53	1.67974	1	1	59	9.44	152	396	138.8	28	32.4	5.8	407	47.2	1	＜500	0	0	1	11	0	2	1	3	2017-12-18	0	2021-12-31	49.1333	0	2021-12-31	49.1333
38	60079	4915	12.2236	1	1	54	5.04	126	93	133.2	237.7	122.3	167.4	1156.5	41.9	1	91800	1	1	1	15	1	2	3	3	2017-12-14	1	2018-03-06	2.73333	1	2020-09-17	33.6
39	18.98	4.49	4.22717	1	1	67	5.89	141	98	138.3	47.8	36.3	19.1	90.6	17.6	1	17500	1	0	1	2.5	0	2	1	2	2017-11-27	0	2021-12-31	49.8333	0	2021-12-31	49.8333
40	25613	40.1	638.728	1	0	41	7.72	130	318	137.5	41	116	11.3	178	38.6	1	＜500	0	0	3	6.5	0	2	2	2	2017-11-16	1	2018-01-05	1.66667	1	2018-03-12	3.86667
41	25.34	27.54	0.920116	1	1	43	4.26	131	164	141.3	126.8	93.3	73.3	549	40	1	423000	1	1	1	2.5	1	2	3	2	2017-11-15	1	2018-03-05	3.66667	0	2018-05-03	5.63333
42	261.2	3.39	77.0501	1	1	60	7.59	161	237	138.8	27.6	20.1	14.1	32.8	46.5	1	＜500	0	0	1	1	0	1	0	2	2017-11-03	0	2021-12-31	50.6333	0	2021-12-31	50.6333
43	25.66	2.73	9.39927	1	1	39	9.14	166	117	139.9	82.1	46.9	12.2	119.2	44.1	1	＜500	0	1	1	1.8	0	1	0	2	2017-11-03	0	2021-12-31	50.6333	0	2021-12-31	50.6333
44	2362	49.35	47.8622	1	0	65	4.86	129	152	137.8	47	58	15.2	200	39.3	1	62300	1	0	1	7	0	2	1	2	2017-11-01	0	2021-12-31	50.7	0	2021-12-31	50.7
45	10.38	9.06	1.1457	1	1	34	4.59	162	94	143.2	11.7	26	10.4	25	49.2	1	＜500	0	1	1	2.7	0	1	1	2	2017-10-25	1	2019-04-30	18.4	1	2020-01-12	26.9667
46	1150	61.6	18.6688	1	1	54	10.08	100	270	139.8	17.2	30.3	8.5	105	38.9	1	1420000	1	0	1	12	1	2	3	2	2017-10-23	1	2018-03-01	4.3	1	2018-06-05	7.5
47	121000	489.7	247.09	1	1	43	5.97	160	168	137.3	30.9	43.7	16.8	65	45.5	1	5540	1	1	1	8	0	2	1	3	2017-10-20	0	2021-12-31	51.1	0	2021-12-31	51.1
48	319.2	9.65	33.0777	1	1	53	6.35	147	219	138.6	42	43	8.8	43	38	0	＜500	0	0	1	8	0	2	1	2	2017-10-10	1	2019-08-17	22.5333	0	2020-06-08	32.4
49	853.1	2.86	298.287	1	1	31	4.76	157	161	141	31.2	30.1	11.5	46	46.5	1	＜500	0	1	1	1.7	0	1	0	3	2017-09-28	0	2021-12-31	51.8333	0	2021-12-31	51.8333
50	5.56	5.38	1.03346	1	1	54	5.37	147	208	140.1	25.7	29.7	16.2	50.2	45.8	1	23300	1	0	1	3.5	0	1	1	3	2017-09-28	0	2021-12-31	51.8333	0	2021-12-31	51.8333
51	1.95	0.605	3.22314	1	1	47	7.17	143	259	138.8	22.7	24	13.7	50	46.5	1	＜500	0	1	1	4.5	1	2	3	2	2017-09-08	1	2018-03-01	5.8	0	2021-12-31	52.5
52	7.31	5.5	1.32909	1	1	41	4.5	137	194	139.6	30.6	23.4	12.5	65.9	42	1	97400	1	0	1	7.2	0	2	1	2	2017-09-08	1	2020-06-12	33.6	0	2021-12-31	52.5
53	898.7	8.03	111.918	1	1	49	5.48	167	192	140.1	56.7	52.5	14.9	69	45	1	＜500	0	1	1	3.5	0	1	1	2	2017-08-25	1	2018-09-06	12.5667	0	2021-12-31	52.9667
54	1683	5.5	306	1	0	40	4.76	120	168	143	21.6	33.1	14	31.1	49.9	1	49100	1	0	1	3	1	2	3	2	2017-07-26	1	2018-07-16	11.8333	1	2019-01-20	18.1
55	15.3	7.75	1.97419	1	1	55	11.33	140	95	139.6	280.8	215.2	21.8	72.5	32.5	1	＜500	0	1	1	3.8	0	1	1	2	2017-07-14	1	2020-10-14	39.6	1	2021-08-11	49.6333
56	11.5	2.89	3.97924	1	1	42	8.21	146	207	139.2	53.8	29.2	12.6	53.6	47.2	1	＜500	0	1	1	6	1	2	3	2	2017-06-20	1	2018-05-01	10.5	1	2019-09-19	27.3667
57	1382	2.33	593.133	1	1	29	5.42	130	188	141.9	22.3	18.7	12.9	31.7	43.4	1	16200	1	0	1	3	0	2	1	2	2017-06-15	1	2021-01-12	43.5667	0	2021-12-31	55.3333
58	3.03	3.48	0.87069	1	1	73	4.15	140	135	132.9	316.6	317	28	84.3	34.1	1	243000	1	1	1	5.5	0	2	1	3	2017-06-02	0	2020-04-17	35	0	2021-12-31	55.7667
59	6.07	5.22	1.16284	1	1	61	8.68	139	215	135.1	56.7	34.9	16	75	43.3	1	222000	1	1	1	4	0	1	1	2	2017-05-26	1	2021-08-30	51.9	0	2021-12-31	56
60	5.8	6.52	0.889571	1	1	60	3.08	153	188	143.7	97.1	64.7	20.9	41	47.5	1	343000	1	1	1	3	0	1	1	2	2017-05-05	0	2021-12-31	56.7	0	2021-12-31	56.7
61	4.38	1.82	2.40659	1	1	39	4.76	143	223	137.2	17.1	18.1	10.7	22.3	42.1	1	5750	1	0	1	3	0	1	1	1	2017-04-26	1	2019-03-25	23.2667	0	2021-12-31	57
62	1533	2.74	559.489	1	1	44	5.8	135	196	136	33	25.6	15	27.8	45.2	1	136000	1	0	1	2	0	1	0	1	2017-04-26	0	2021-12-31	57	0	2021-12-31	57
63	35.24	7.51	4.69241	1	1	66	7.26	146	221	140.8	51.9	32.1	15.4	51	46.8	1	500	0	0	1	7.5	0	2	1	1	2017-03-31	0	2021-12-31	57.8667	0	2021-12-31	57.8667
64	8.19	9.03	0.906977	1	1	51	6.15	150	191	144	45.6	28	6.8	38	44.3	1	502	1	0	1	4.5	0	1	1	2	2017-03-22	0	2021-12-31	58.1667	0	2021-12-31	58.1667
65	8066	43.7	184.577	1	1	45	9.32	155	224	141.3	46.4	35.2	12.6	41	47.4	1	31100	1	0	1	6	0	2	1	2	2017-03-20	0	2021-12-31	58.2333	0	2021-12-31	58.2333
66	2.91	1.64	1.77439	1	1	58	4.42	143	155	140	36	28	10.4	39	47	1	＜500	0	0	1	6	0	2	1	2	2017-03-15	1	2019-08-12	29.3333	0	2021-12-31	58.4
67	1036	5.36	193.284	1	0	40	6.5	120	268	138.3	41.4	24.8	11.4	109	41	1	＜500	0	0	2	12	1	3	3	3	2017-03-01	0	2021-12-31	58.8667	0	2021-12-31	58.8667
68	547	2.9	188.621	1	1	70	5.54	140	148	143.7	51	47.3	13.9	55	41.5	1	6080	1	0	1	7.5	1	2	3	3	2017-02-21	1	2017-04-25	2.1	0	2021-12-31	59.1333
69	4886	322.6	15.1457	1	0	48	4.82	107	93	144.1	50.4	40.4	8.5	11	46.6	1	176000	1	1	1	1.5	0	1	0	1	2017-02-15	0	2021-12-31	59.3333	0	2021-12-31	59.3333
70	470.1	4.1	114.659	1	1	28	6.89	166	170	139	42	24	19.4	62	49	1	＜500	0	0	1	2.5	0	1	1	1	2017-01-17	0	2021-12-31	60.3	0	2021-12-31	60.3
71	2123	18.53	114.571	1	1	49	9.84	155	126	138	73	48	12.6	171	44	1	＜500	0	0	1	2.5	0	1	1	1	2017-01-17	1	2018-11-02	21.8	0	2021-12-31	60.3
72	65460	1624	40.3079	1	1	60	6.34	128	145	140	105	88	21.7	93	39	1	2000	1	0	1	14	0	2	1	2	2017-01-12	0	2021-12-31	60.4667	0	2021-12-31	60.4667
73	13.8	4.53	3.04636	1	1	65	7.4	157	217	143.6	32.1	18.2	7.1	32.1	45.9	1	＜500	0	0	1	3.5	1	2	3	3	2016-12-29	0	2021-12-31	60.9333	0	2021-12-31	60.9333
74	196.9	2.8	70.3214	1	1	39	5.68	145	110	143.3	34.1	32.6	14.5	20	42.4	1	5340000	1	1	1	1	0	1	0	2	2016-10-28	1	2018-08-25	22.2	1	2019-02-12	27.9
75	4.17	4.3	0.969767	1	1	52	4.24	130	177	141.2	49.6	30	7.5	37.1	38.7	1	6000	1	0	1	5	0	2	1	2	2016-04-11	1	2018-05-14	25.4333	0	2021-12-31	69.6667
76	23198	15.83	1465.45	1	0	70	6.88	142	164	140.5	20.9	28.3	11.7	128	36.8	1	＜500	0	1	1	8	0	2	1	3	2016-04-11	1	2017-02-24	10.6333	1	2020-03-07	47.5333
77	6.9	1.3	5.30769	1	1	69	5.16	132	89	138	25	20	7.6	196	37	1	<500	0	0	1	5	0	2	1	2	2015-12-07	1	2016-03-15	3.3	0	2021-12-31	73.8667
78	3.6	4.36	0.825688	1	1	39	5.64	131	185	138	35	64	4.8	130	34	1	1160	1	1	1	17.8	0	2	1	2	2015-12-07	1	2016-01-15	1.3	1	2016-10-24	10.7333
79	341.4	3.77	90.557	1	1	43	9.15	106	197	134.6	35.2	52.1	9.7	37.44	30.3	1	3370	1	1	1	11	0	2	1	2	2015-11-26	1	2016-05-05	5.36667	0	2020-05-06	54.1
80	103.8	1.6	64.875	1	1	40	4.94	148	138	142.2	30.9	28.2	8.7	34	46.6	1	<500	0	0	1	2.1	0	1	1	2	2015-11-23	0	2021-12-31	74.3333	0	2021-12-31	74.3333
81	3.23	2.98	1.08389	1	1	52	6.23	165	147	142	36	22	14.7	28	46	1	<500	0	0	1	4	1	2	3	2	2015-11-18	1	2016-12-02	12.6667	0	2021-12-31	74.5
82	2.72	1.9	1.43158	1	1	64	7.92	124	253	137.2	19.3	24	6.2	53	44.4	0	<500	0	0	1	5	0	2	1	2	2015-11-17	0	2021-12-31	74.5333	0	2021-12-31	74.5333
83	110.1	8.9	12.3708	1	1	36	7.74	149	186	135	10.5	18.6	12	43	47	1	7440	1	0	1	6.5	0	2	1	2	2015-11-09	0	2021-12-31	74.8	0	2021-12-31	74.8
84	259.6	2.39	108.619	1	0	70	6.89	133	288	136.6	13	22.9	8.6	14	44.6	1	＜500	0	0	1	3.5	1	2	3	2	2015-11-05	0	2021-12-31	74.9333	0	2021-12-31	74.9333
85	3.93	3.87	1.0155	1	1	62	6.07	139	127	142.2	23.3	39.8	24.9	76	37.1	1	5030	1	1	2	12	0	3	2	2	2015-10-30	1	2016-03-28	5	0	2021-12-31	75.1333
86	11.7	9.47	1.23548	1	1	43	6.9	168	208	140	45	23	4.8	33	44	1	2010000	1	1	1	2.5	0	1	1	1	2015-10-22	1	2016-09-06	10.6667	0	2021-12-31	75.4
87	5.85	6.48	0.902778	1	0	49	4.97	105	172	141.3	26.8	54	6	61.2	40.5	1	1470	1	1	2	12	1	3	3	2	2015-10-09	1	2016-01-27	3.66667	0	2021-12-31	75.8333
88	16.59	10.2	1.62647	1	1	70	6.38	134	143	142.4	22.8	41.9	14.6	135	39	0	＜500	0	1	1	7	1	2	3	2	2015-09-28	0	2015-10-20	0.733333	1	2015-12-10	2.43333
89	313.7	4.6	68.1957	1	1	46	5.97	147	196	146.1	49.9	34	5	107.7	42.6	1	＜500	0	1	1	0.9	1	2	3	2	2015-09-25	1	2017-06-16	21	0	2017-12-21	27.2667
90	4.46	4.7	0.948936	1	1	47	6.99	165	157	141.3	41	58.2	19.6	298	42	1	3060	1	1	2	14.5	1	3	3	2	2015-09-24	1	2019-05-29	44.7667	0	2021-12-31	76.3333
91	835	83.76	9.96896	1	0	68	9.27	128	98	142.3	29.8	31	3.2	27.9	44.3	1	＜500	0	1	1	3	0	1	1	2	2015-09-18	1	2017-03-28	18.5667	1	2020-04-27	56.1
92	184.6	3.78	48.836	1	1	49	6.35	154	175	144.9	30.1	25.2	6.6	36	43.8	1	＜500	0	0	1	2.9	0	1	1	2	2015-09-17	0	2021-12-31	76.5667	0	2021-12-31	76.5667
93	3.03	2.78	1.08993	1	1	60	8.59	131	196	140	43.7	36.5	9.2	21	41	1	2850	1	0	1	1.5	0	1	0	3	2015-09-11	0	2021-12-31	76.7667	0	2021-12-31	76.7667
94	2.88	2.7	1.06667	1	1	47	5.77	157	164	141.4	42.2	31.1	12.4	29	44.5	1	＜500	0	0	1	1.2	0	1	0	2	2015-09-09	0	2021-12-31	76.8333	0	2021-12-31	76.8333
95	2168	10.11	214.441	1	1	61	7.93	138	158	144.4	27.9	23	10.2	61.2	47.3	1	＜500	0	0	1	4	1	2	3	2	2015-08-03	0	2021-12-31	78.0667	0	2021-12-31	78.0667
96	18.9	2.82	6.70213	1	1	73	5.65	159	170	139	30	23	19.5	49	45	0	<500	0	0	1	2.5	0	1	1	2	2015-07-27	1	2015-12-10	4.53333	1	2017-12-23	29.3333
97	1.71	1.1	1.55455	1	1	80	5.71	146	257	140.7	25.6	24.2	10.6	65	40.3	0	<500	0	0	1	5	0	2	1	3	2015-07-27	1	2017-09-06	25.7333	0	2021-12-31	78.3
98	19.7	3.58	5.50279	1	1	50	4.9	146	148	139.6	14.3	21	5.4	31.1	43.6	1	<500	0	0	3	2.4	1	2	3	2	2015-07-21	1	2016-08-02	12.6	0	2021-12-31	78.5
99	50920	16.39	3106.77	1	0	62	7.61	120	324	137.4	16.1	21.9	8	26	40.8	1	927	1	0	1	12	1	2	3	2	2015-07-20	0	2021-12-31	78.5333	0	2021-12-31	78.5333
100	23.2	9.33	2.4866	1	1	42	6.56	152	91	141.5	36.3	31.7	9.5	76	42.8	1	2390	1	0	1	8	0	2	1	2	2015-07-16	0	2021-12-31	78.6667	0	2021-12-31	78.6667
101	441.1	2.49	177.149	1	1	68	7.22	131	181	139.4	39.7	39.9	9.5	112	33.6	1	44000	1	0	1	2	0	1	0	2	2015-07-14	0	2021-12-31	78.7333	0	2021-12-31	78.7333
102	11.3	3.03	3.72937	1	1	46	3.72	148	110	140	134.3	78	12.3	80	43	1	938000	1	0	1	5	1	2	3	2	2015-07-08	1	2017-10-25	28	1	2020-06-09	59.9333
103	4.75	2.1	2.2619	1	1	58	6.51	142	210	142.5	36.9	38.5	6.5	46	42.1	0	＜500	0	0	1	6.5	0	2	1	2	2015-07-07	0	2021-12-31	78.9667	0	2021-12-31	78.9667
104	2700	13	207.692	1	1	39	10.32	169	206	147	54	59	7.5	152	45.9	1	4680	1	0	1	6.5	1	2	3	2	2015-06-03	1	2015-10-08	4.23333	1	2017-05-14	23.7
105	2415	10.29	234.694	1	1	37	9.92	139	190	139	45.8	64.4	10.4	79	37.9	1	1250000	1	0	1	12	1	2	3	2	2015-06-03	1	2015-07-31	1.93333	0	2016-08-19	14.7667
106	2144	279.7	7.66536	1	1	30	8.46	167	234	140	54	110	14.5	183	43	1	830	1	1	1	8.5	0	2	1	2	2015-05-18	1	2015-08-20	3.13333	1	2016-01-14	8.03333
107	177	3.7	47.8378	1	1	51	4.73	164	113	143	20	21	12	43	40	1	<500	0	1	1	1.8	0	1	0	1	2015-05-13	0	2022-01-16	81.3333	0	2022-01-16	81.3333
108	3.2	0.8	4	1	0	56	5.6	154	189	138	28	24	12.6	50	39	1	＜500	0	0	1	6	0	2	1	2	2015-05-11	0	2021-12-31	80.8667	0	2021-12-31	80.8667
109	27.23	9.31	2.92481	1	1	46	7.44	149	140	145	36	24	12.4	76	47	1	＜500	0	0	1	4	0	1	1	2	2015-04-20	1	2015-08-11	3.76667	1	2016-02-04	9.66667
110	1070	3.38	316.568	1	1	41	5.4	135	98	140	70	41	14.5	42	41	1	1300000	1	1	1	3	1	2	3	2	2015-04-17	1	2016-03-14	11.0667	0	2020-10-29	67.4
111	1.23	0.605	2.03306	1	1	77	6.25	121	137	142	22	24	7.9	34	45	0	<500	0	0	3	3	1	2	3	2	2015-03-30	0	2021-12-31	82.2667	0	2021-12-31	82.2667
112	985.2	3.87	254.574	1	1	47	5.95	151	110	136	98	26	16.7	26	44	1	36600000	1	1	1	2.5	1	2	3	2	2015-03-27	1	2017-01-19	22.1333	1	2017-10-18	31.2
113	79	10.3	7.6699	1	1	45	8.3	124	182	137	30	26	8.4	88	38	1	76900	1	0	1	5.5	1	2	3	2	2015-03-27	1	2018-01-11	34.0333	1	2019-03-26	48.6667
114	12.9	6.2	2.08065	1	1	61	6.35	172	203	140	32	31	12.1	73	45	1	271000	1	0	1	4.5	0	2	1	2	2015-03-20	1	2016-09-04	17.8	1	2017-02-13	23.2
115	4.6	2.5	1.84	1	1	60	7.15	127	214	143	18	22	8.2	177	39	0	＜500	0	0	1	9	1	2	3	2	2015-03-16	1	2015-09-09	5.9	1	2016-12-15	21.3333
116	23.46	5.04	4.65476	1	1	43	11.13	157	282	138	159	58	9.7	211	46	1	10500	1	0	1	5.5	1	2	3	2	2015-03-13	1	2015-05-14	2.06667	1	2017-06-12	27.4
117	1.3	0.9	1.44444	1	1	36	10.97	147	204	140	71	66	22	219	43	1	17900	1	0	3	8	1	3	3	2	2015-03-11	1	2016-03-21	12.5333	1	2017-10-31	32.1667
118	40.53	2.68	15.1231	1	1	52	7.43	151	227	143	23	31	14.9	35	43	1	＜500	0	0	1	6	1	2	3	2	2015-03-02	0	2021-12-31	83.2	0	2021-12-31	83.2
119	927	1.45	639.31	1	1	68	6.39	128	289	144	15	24	37.2	14	45	1	＜500	0	0	3	4	0	2	1	2	2015-02-27	0	2021-12-31	83.3	0	2021-12-31	83.3
120	2.9	3.1	0.935484	1	1	54	5.73	152	134	144	28	27	13.4	25	43	1	8550	1	0	1	3.2	0	2	1	3	2015-02-16	0	2021-12-31	83.6667	0	2021-12-31	83.6667
121	2.54	1.9	1.33684	1	1	76	11.5	131	237	134	23	18	17	53	47	1	＜500	0	0	1	10	0	2	1	2	2015-02-15	0	2021-12-31	83.7	0	2021-12-31	83.7
122	154.1	11.87	12.9823	1	1	37	6.11	121	145	135	34	23	13	67	73	1	<500	0	0	1	5	0	2	1	2	2015-02-13	0	2021-12-31	83.7667	0	2021-12-31	83.7667
123	892.6	5.3	168.415	1	0	40	4.15	116	196	142	30	29	12	18	43	1	1310000	1	1	2	1.3	0	2	1	2	2015-02-11	0	2018-02-21	36.8667	1	2018-02-21	36.8667
124	4.36	1.85	2.35676	1	1	55	4.54	160	111	138	28	25	15.3	31	48	1	＜500	0	0	3	2.8	0	2	1	2	2015-02-06	0	2021-12-31	84	0	2021-12-31	84
125	2.31	2.87	0.804878	1	1	46	4.02	134	145	141	32	24	7.4	22	39	1	342000	1	0	1	2.5	0	1	1	2	2015-02-04	0	2021-12-31	84.0667	0	2021-12-31	84.0667
126	3764	225.5	16.6918	1	1	43	5.36	165	158	140	99	83	9.4	454	37	1	240000	1	1	3	17	1	3	3	2	2015-01-23	1	2015-03-10	1.53333	1	2016-04-18	15.0333
127	2.7	2.84	0.950704	1	1	41	2.92	144	194	140	810	480	12.6	355	49	1	53300	1	0	1	12	1	2	3	2	2015-01-15	0	2021-12-31	84.7333	0	2021-12-31	84.7333
128	226.7	43.98	5.15462	1	0	68	4.17	131	155	139	5	15	7.4	26	42	0	<500	0	0	1	12	0	2	1	2	2015-01-08	1	2015-04-10	3.06667	0	2021-12-31	84.9667
129	23.6	5.3	4.45283	1	1	56	9.34	156	262	140	72	132	15.3	38	43	1	<500	0	0	1	1.7	0	2	0	2	2015-01-05	1	2015-09-10	8.26667	0	2021-12-31	85.0667
130	200000	16000	12.5	1	1	32	9.6	147	246	139	35	93	10.1	69	43	1	5540000	1	1	4	10	1	3	3	2	2014-12-19	0	2015-01-08	0.666667	1	2015-06-08	5.7
131	3.9	2.38	1.63866	1	1	53	5.72	159	141	141	49	32	15.3	50	42	1	＜500	0	0	1	5.5	0	2	1	2	2014-12-12	1	2016-11-20	23.6333	1	2020-05-12	65.9333
132	1.3	1.43	0.909091	1	1	38	11.13	180	240	143	26	22	17.3	24	46	0	<500	0	0	1	4	0	1	1	3	2014-12-08	0	2021-12-31	86	0	2021-12-31	86
133	11.6	2.35	4.93617	1	1	54	9.28	138	156	132	113	59	12.5	249	41	1	650	1	0	1	10	0	2	1	2	2014-12-08	1	2015-04-14	4.23333	1	2018-10-15	46.9
134	6.59	4.4	1.49773	1	1	58	5.75	155	254	144	59	43	20.5	65	43	1	5530	1	0	2	4.5	0	2	1	2	2014-11-26	0	2021-12-31	86.4	0	2021-12-31	86.4
135	10.2	4.68	2.17949	1	1	38	9.53	174	263	143	56	45	25.8	43	42	1	13900	1	0	1	2.1	0	1	1	2	2014-11-26	0	2021-12-31	86.4	0	2021-12-31	86.4
136	25.8	3.6	7.16667	1	1	45	12.13	96	106	137	1008	869	13.9	20	38	1	1280	1	1	3	3.3	0	2	1	2	2014-11-14	1	2015-09-23	10.4333	1	2016-03-12	16.1333
137	966.3	8.4	115.036	1	1	54	9.18	151	250	149	23	18	9.6	29	39	1	1680	1	0	1	5	0	2	1	2	2014-11-12	1	2017-06-15	31.5333	0	2021-12-31	86.8667
138	164.2	6.4	25.6562	1	1	53	6.66	150	156	144	70	76	24.2	72	49	0	500	0	0	1	1.2	1	2	3	2	2014-11-03	0	2021-12-31	87.1667	0	2021-12-31	87.1667
139	1.23	1.36	0.904412	1	1	60	5.28	130	188	140	24	28	7.4	50	39	1	＜500	0	0	1	4.5	1	2	3	2	2014-10-22	0	2021-12-31	87.5667	0	2021-12-31	87.5667
140	15.94	6.88	2.31686	1	1	55	5.4	154	184	144	48	30	19.1	104	40	1	4520000	1	0	1	3.5	0	1	1	2	2014-10-21	1	2014-12-19	1.96667	1	2017-12-05	38.0333
141	63.7	68	0.936765	1	1	70	1.93	123	61	144	51	55	20.2	21	37	1	＜500	0	1	1	1.8	0	1	0	2	2014-10-11	1	2015-05-08	6.96667	1	2015-08-09	10.0667
142	106.6	3.6	29.6111	1	0	38	2.61	119	94	140	31	25	8.4	22	40	1	＜500	0	0	1	2.2	0	1	1	2	2014-09-17	1	2018-02-28	42	0	2021-12-31	88.7333
143	252.9	78.9	3.20532	1	1	49	6.89	155	212	140	37	21	21.6	139	50	1	＜500	0	0	3	1.2	1	2	3	1	2014-09-11	1	2015-03-18	6.26667	1	2018-08-18	47.9
144	4.1	2.2	1.86364	1	1	59	9.02	146	272	143	9	21	13.9	103	41	0	＜500	0	0	1	6	1	2	3	2	2014-08-07	0	2021-12-31	90.1	0	2021-12-31	90.1
145	1849.3	92.1	20.0793	1	0	33	8.01	122	290	139	67	46	9.1	27	38	1	2750000	1	0	1	3	0	2	1	2	2014-08-06	1	2014-12-12	4.26667	1	2015-03-16	7.4
146	152.34	14.1	10.8043	1	1	36	6.04	148	212	143	28	18	9.2	21	37	1	＜500	0	1	1	1.5	0	1	0	2	2014-07-28	0	2021-12-31	90.4333	0	2021-12-31	90.4333
147	15.3	16.7	0.916168	1	1	31	6.6	146	278	140	96	50	5.6	76	36	1	＜500	0	1	1	4	0	1	1	2	2014-07-17	1	2021-10-09	88.0333	0	2021-10-09	88.0333
148	2.6	3.2	0.8125	1	1	67	5.59	136	104	138	75	37	25.2	49	43	1	650	1	0	3	6.5	1	2	3	2	2014-07-03	0	2018-12-25	54.5333	1	2019-12-25	66.7
149	96896.2	818.9	118.325	1	1	52	7.79	151	268	139	28	32	13.1	71	35	1	158000	1	0	1	10	1	2	3	2	2014-06-26	0	2021-12-31	91.5	0	2021-12-31	91.5
150	90.3	2.2	41.0455	1	1	76	4.33	146	224	141	15	22	10.8	21	44	1	＜500	0	0	1	0.9	0	1	0	3	2014-05-22	0	2021-12-31	92.6667	0	2021-12-31	92.6667
151	5	5.5	0.909091	1	0	43	3.6	129	114	141	29	26	10.6	11	38	1	960	1	1	1	2	0	1	0	1	2014-04-24	0	2021-12-31	93.6	0	2021-12-31	93.6
152	11.5	1.6	7.1875	1	1	59	7	133	305	144	25	33	5.7	23	40	1	＜500	0	1	1	1	1	2	3	2	2014-04-11	1	2014-05-17	1.2	0	2021-12-31	94.0333
153	263.9	1.3	203	1	1	44	6.3	149	144	138	55	42	22	71	44	1	＜500	0	1	2	2	1	2	3	2	2014-04-10	0	2021-12-31	94.0667	0	2021-12-31	94.0667
154	79.5	41.2	1.92961	1	1	55	9.81	182	180	141	41	35	35.5	89	53	1	＜500	0	1	3	4	0	2	1	2	2014-03-18	1	2014-06-22	3.2	1	2018-05-11	50.5
155	454.7	18.1	25.1215	1	0	57	4.85	139	183	143	25	31	8.2	38	41	1	＜500	0	1	1	5.5	0	2	1	1	2014-03-10	1	2015-03-05	12	1	2015-10-08	19.2333
156	491.9	6.2	79.3387	1	1	39	8.16	153	119	144	22	20	8.6	19	37	1	＜500	0	1	2	1.2	0	2	1	2	2014-02-28	1	2017-04-06	37.7667	1	2018-04-07	49.9667
157	2521.7	377	6.68886	1	1	51	3.98	143	136	137	52	67	18.5	99	40	1	＜500	0	1	1	0.7	1	2	3	2	2014-02-20	1	2014-03-26	1.13333	1	2017-04-20	38.5
158	3.4	1.3	2.61538	1	1	61	4.63	159	212	143	46	35	9.7	54	38	1	＜500	0	0	1	7.5	0	2	1	2	2014-02-13	0	2021-12-31	95.9333	0	2021-12-31	95.9333
159	5.4	3.7	1.45946	1	1	43	5.88	165	211	142	58	37	19.3	66	43	1	353000	1	1	1	2.7	0	1	1	3	2014-01-20	0	2021-12-31	96.7333	0	2021-12-31	96.7333
160	15.5	2.6	5.96154	1	1	52	5.8	156	163	140	34	37	18.4	36	44	1	＜500	0	1	2	3	1	2	3	2	2014-01-13	1	2015-02-28	13.7	1	2018-10-15	57.8667
161	31.7	8	3.9625	1	1	59	9.9	142	268	143	129	103	11.3	71	36	1	387000	1	0	1	10.5	0	2	1	2	2013-12-17	0	2021-12-31	97.8667	0	2021-12-31	97.8667
162	322.7	7.9	40.8481	1	1	43	8.22	146	107	138	35	50	11.2	30	39	1	52000	1	1	1	2.5	0	1	1	2	2013-11-21	1	2015-08-19	21.2	1	2018-01-12	50.4333
163	2.6	1.45	1.7931	1	0	61	4.68	132	237	141	30	21	17.9	7	48	0	＜500	0	0	1	1.4	0	1	0	2	2013-10-31	1	2014-08-15	9.6	0	2021-12-31	99.4333
164	37.2	2	18.6	1	1	43	4.31	141	93	143	35	29	17.2	33	41	1	＜500	0	1	1	1	0	1	0	2	2013-10-17	0	2021-12-31	99.9	0	2021-12-31	99.9
165	200000	18.44	10846	1	1	44	6.27	152	461	136	37	42	15.1	104	40	1	192000	1	1	1	6	1	2	3	2	2013-09-23	1	2019-04-09	67.4667	1	2020-07-10	82.7333
166	22.1	2.6	8.5	1	1	47	7.33	139	125	140	23	32	9.5	19	41	1	＜500	0	0	1	2.5	0	1	1	2	2013-09-05	0	2021-12-31	101.3	0	2021-12-31	101.3
167	14.8	8.4	1.7619	1	1	55	6.95	129	330	145	18	49	6.8	25	38	1	＜500	0	0	1	4.5	0	1	1	2	2013-09-05	0	2021-12-31	101.3	0	2021-12-31	101.3
168	2.9	2.6	1.11538	1	0	66	3.12	127	159	143	51	56	11.6	91	44	1	＜500	0	0	1	6.5	1	2	3	3	2013-08-29	0	2021-12-31	101.533	0	2021-12-31	101.533
169	520	2.9	179.31	1	1	52	6.98	147	283	144	40	29	10.2	43	34	1	＜500	0	0	1	4	0	1	1	2	2013-08-26	1	2021-05-12	93.8667	0	2021-12-31	101.633
170	3.1	3.2	0.96875	1	1	44	6.19	150	215	142	32	30	11.9	23	45	1	＜500	0	1	1	2.5	0	1	1	2	2013-08-19	0	2021-12-31	101.867	0	2021-12-31	101.867
171	1815.7	3.9	465.564	1	1	59	6.08	133	137	142	6	28	11	31	41	1	7050	1	0	1	3.5	0	1	1	2	2013-08-07	0	2018-04-22	57.3	1	2018-04-22	57.3
172	72.5	3.5	20.7143	1	0	69	5.72	125	182	138	33	60	10.6	36	43	1	15900	1	0	1	6	0	2	1	2	2013-07-30	1	2021-04-12	93.7667	0	2021-12-31	102.533
173	12.8	2	6.4	1	0	26	11.06	99	283	142	447	158	8.9	182	35	0	＜500	0	0	1	9	0	2	1	2	2013-07-29	1	2014-12-23	17.0667	1	2015-08-01	24.4333
174	466.3	15	31.0867	1	1	51	8.38	174	154	141	47	44	13.1	56	41	1	503000	1	0	1	0.4	0	1	0	2	2013-07-22	1	2014-03-04	7.5	1	2014-12-04	16.6667
175	8.28	6.7	1.23582	1	1	50	7.76	152	229	136	46	32	21.7	67	47	1	＜500	0	1	1	1.2	0	1	0	2	2013-06-21	1	2014-06-12	11.8667	0	2021-12-31	103.833
176	390.3	40.2	9.70896	1	1	47	5.85	152	181	139	75	98	23.2	258	39	1	2110000	1	0	1	0.4	0	1	0	2	2013-05-21	1	2013-09-25	4.23333	1	2014-04-21	11.1667
177	153	6.5	23.5385	1	1	60	6.5	144	215	135	97	75	9.6	206	35	1	1520000	1	0	1	11	1	2	3	2	2013-05-06	1	2017-08-29	52.5333	1	2018-06-30	62.7
178	9.4	6.4	1.46875	1	1	44	6.65	150	222	140	64	53	11.4	84	46	1	3490	1	1	1	7.5	0	2	1	2	2013-04-22	1	2019-10-09	78.7	0	2021-12-31	105.833
179	5.5	3.7	1.48649	1	1	57	6.61	146	150	140	43	24	16.9	44	44	1	＜500	0	0	1	4	0	1	1	2	2013-03-27	1	2015-10-12	30.9667	1	2019-12-14	81.7667
180	3.2	3.8	0.842105	1	1	63	4.87	119	161	138	36	26	6.7	34	36	1	518000	1	0	1	5.5	0	2	1	2	2013-03-11	1	2014-07-14	16.3333	0	2018-05-06	62.7333
181	10.5	8.1	1.2963	1	1	38	8.11	145	138	139	143	41	12.2	112	37	1	23500	1	1	1	2	0	1	0	2	2013-01-21	1	2013-04-27	3.2	0	2021-12-31	108.867
182	25.9	9.4	2.75532	1	1	60	3.25	144	93	142	29	43	8.2	74	38	1	33300000	1	1	2	3.2	0	2	1	2	2013-01-04	1	2013-05-13	4.3	1	2015-10-12	33.7
183	13290	8	1661.25	1	0	45	5.92	144	130	138	56	43	16.5	207	44	1	＜500	0	1	3	4.2	0	2	1	2	2012-12-29	0	2021-12-31	109.633	0	2021-12-31	109.633
184	7.4	1.3	5.69231	1	1	36	4.91	158	254	137	53	52	20.1	82	46	1	35300	1	1	1	1.2	0	1	0	3	2012-12-24	1	2018-08-16	68.7	0	2021-12-31	109.8
185	688.42	4.1	167.907	1	1	57	3.04	110	92	139	36	43	19.8	50	40	1	＜500	0	1	1	9	1	2	3	2	2012-12-24	1	2013-02-04	1.4	1	2013-05-07	4.46667
186	5.6	3.7	1.51351	1	1	51	6.16	142	105	140	44	31	13.1	36	38	1	24200	1	1	1	1.5	0	1	1	3	2012-12-10	0	2021-12-31	110.267	0	2021-12-31	110.267
187	17.5	7.14	2.45098	1	1	56	4.45	153	129	138	38	31	21.1	66	38	1	＜500	0	1	1	1	0	1	0	3	2012-11-26	0	2021-12-31	110.733	0	2021-12-31	110.733
188	3.9	3.2	1.21875	1	1	57	11.32	153	205	136	74	48	20.3	80	48	1	893000	1	0	1	4.5	0	1	1	3	2012-11-22	0	2021-12-31	110.867	0	2021-12-31	110.867
189	53.98	2.2	24.5364	1	1	55	9.52	154	222	141	21	46	21.4	84	43	1	8760	1	0	1	6	0	2	1	2	2012-11-21	1	2013-11-12	11.8667	1	2014-12-20	25.3
190	242.16	5.1	47.4824	1	1	56	7.75	156	137	145	31	31	21.7	21	43	1	＜500	0	1	1	3	0	1	1	3	2012-11-19	0	2021-12-31	110.967	0	2021-12-31	110.967
191	328.5	11.6	28.319	1	1	57	3.2	136	154	140	43	55	16.4	151	39	1	59500	1	0	3	9	0	3	2	2	2012-11-05	1	2013-03-02	3.9	1	2015-12-03	37.4333
192	148.7	3.3	45.0606	1	0	46	5	121	295	144	20	20	6.4	18	39	1	1890000	1	0	1	1.3	0	1	0	3	2012-11-05	0	2021-12-31	111.433	0	2021-12-31	111.433
193	158.86	6.08	26.1283	1	1	42	5.57	158	120	144	53	40	20.9	53	48	1	18500	1	1	2	3	0	2	1	2	2012-10-25	1	2012-12-04	1.33333	1	2016-10-07	48.1
194	100000	15153.8	6.599	1	0	21	5.82	133	369	142	23	27	17.1	108	41	1	＜500	0	0	5	14	0	3	2	2	2012-10-11	1	2012-11-27	1.56667	1	2013-03-13	5.1
195	1204.8	8.9	135.371	1	1	35	10	152	171	140	124	112	15.4	332	38	1	152000	1	1	2	4.5	0	2	1	2	2012-09-17	1	2014-08-22	23.4667	1	2015-03-13	30.2333
196	42.5	4.5	9.44444	1	1	55	10.19	161	220	137	54	33	21.9	52	46	1	383000	1	0	1	3.5	0	1	1	2	2012-09-06	1	2018-11-28	75.8	0	2021-12-31	113.433
197	299.9	130.1	2.30515	1	0	50	5.71	101	233	137	64	227	6.2	164	40	1	1510	1	1	3	20	1	3	3	2	2012-09-04	1	2013-10-09	13.3333	1	2014-06-17	21.7
198	5123.4	82.05	62.4424	1	0	40	6.34	129	261	138	18	19	9.7	22	42	1	＜500	0	0	1	5.5	0	2	1	2	2012-08-24	1	2015-08-28	36.6333	1	2016-05-13	45.2667
199	62.89	4.9	12.8347	1	1	40	5.9	139	291	131	28	28	15.5	22	40	1	798000	1	1	1	1.9	0	1	0	2	2012-08-08	0	2021-12-31	114.4	0	2021-12-31	114.4
200	4.2	4	1.05	1	1	47	6.65	146	217	144	16	28	9	34	43	0	＜500	0	0	1	6	0	2	1	2	2012-07-30	1	2021-05-04	106.667	0	2021-12-31	114.7
201	74.3	2.7	27.5185	1	1	43	6.78	155	91	144	228	103	8.7	182	44	1	46200	1	1	1	2.1	0	1	1	1	2012-07-19	0	2021-12-31	115.067	0	2021-12-31	115.067
202	4786.6	5.3	903.132	1	1	26	3.98	148	183	140	34	30	9.1	22	42	1	＜500	0	0	1	2.5	0	1	1	2	2012-07-16	0	2021-12-31	115.167	0	2021-12-31	115.167
203	2.58	1.9	1.35789	1	1	56	9.29	146	150	140	17	25	21	28	39	0	＜500	0	0	1	8	0	2	1	2	2012-07-09	0	2021-12-31	115.4	0	2021-12-31	115.4
204	92.7	16.7	5.5509	1	1	42	5.12	149	215	137	56	36	12	29	35	1	＜500	0	0	1	2	0	1	0	1	2012-07-05	0	2021-12-31	115.533	0	2021-12-31	115.533
205	6833.2	106.9	63.9214	1	1	44	5.18	143	159	144	18	46	16.7	28	38	1	952	1	1	3	9.5	0	3	2	2	2012-07-03	1	2012-10-17	3.53333	1	2013-12-28	18.1
206	1204.8	60.8	19.8158	1	1	47	7.94	135	175	136	20	34	10.1	171	35	1	1070	1	1	1	9	0	2	1	1	2012-06-18	1	2012-08-10	1.76667	1	2015-08-10	38.2667
207	1035.41	679.8	1.52311	1	1	62	6.66	166	165	140	84	65	18.7	160	39	1	452000	1	1	3	6	0	2	2	2	2012-06-13	1	2016-11-30	54.3667	1	2018-10-01	76.7
208	593.12	1.3	456.246	1	1	58	7.6	155	115	146	21	28	32.4	23	41	1	＜500	0	1	1	0.8	0	1	0	2	2012-06-05	1	2013-04-02	10.0333	1	2015-03-29	34.2333
209	806.2	4.5	179.156	1	0	69	3.88	127	206	142	37	57	7.3	53	37	1	62600	1	0	3	4	0	2	1	2	2012-05-31	0	2021-12-31	116.7	0	2021-12-31	116.7
210	229.68	18	12.76	1	1	37	8.27	162	229	140	28	15	45.1	47	17	1	＜500	0	0	1	3	0	1	1	2	2012-05-31	0	2018-11-09	78.4333	0	2021-12-31	116.7
211	715.5	1.9	376.579	1	1	53	3.15	73	203	140	55	63	7.3	21	33	1	91100	1	0	1	1.2	0	1	0	2	2012-05-30	0	2021-12-31	116.733	0	2021-12-31	116.733
212	121	8.6	14.0698	1	1	53	4.7	158	146	137	42	34	24.5	140	42	1	34600	1	1	1	2.3	0	1	1	2	2012-05-28	1	2013-09-09	15.6333	0	2021-12-31	116.8
213	533.49	6.4	83.3578	1	1	44	6.11	139	226	141	37	50	13.5	22	42	1	＜500	0	0	1	3.2	0	1	1	2	2012-05-24	0	2021-12-31	116.933	0	2021-12-31	116.933
214	131.3	5.4	24.3148	1	1	47	5.32	142	182	139	48	32	7.7	64	37	1	793	1	1	2	5	0	2	1	2	2012-05-21	0	2021-12-31	117.033	0	2021-12-31	117.033
215	217.19	195.78	1.10936	1	1	37	3.63	138	166	140	25	28	11.4	107	41	1	＜500	0	1	4	8	0	3	2	2	2012-05-16	1	2013-05-03	11.7333	1	2016-05-07	48.4
216	4.3	1.7	2.52941	1	0	60	8.45	114	213	138	20	23	10	88	45	0	＜500	0	0	1	7	0	2	1	2	2012-05-15	0	2021-12-31	117.233	0	2021-12-31	117.233
217	3995.84	5.4	739.97	1	1	51	5.2	147	204	139	58	107	10.3	481	37	1	41500	1	0	1	13.5	0	2	1	3	2012-05-10	1	2013-10-15	17.4333	1	2018-01-12	69.1
218	2880.9	144.28	19.9674	1	0	54	8.37	163	232	139	39	67	17.2	49	42	1	43000	1	1	1	5	0	2	1	2	2012-04-09	1	2014-02-20	22.7333	1	2016-03-20	48.0333
219	100000	480.6	208.073	1	1	21	6.85	133	218	140	26	46	27.1	101	41	1	6280	1	0	3	16	0	3	2	2	2012-03-30	0	2021-12-31	118.767	0	2021-12-31	118.767
220	17420	123.7	140.825	1	0	58	4.97	117	167	143	21	28	17.6	18	43	1	＜500	0	0	1	3.5	0	1	1	2	2012-03-29	0	2021-12-31	118.8	0	2021-12-31	118.8
221	5.1	1.89	2.69841	1	0	57	3.49	142	110	141	20	22	18.1	20	44	1	962	1	0	1	1.2	0	1	0	2	2012-03-01	0	2021-12-31	119.733	0	2021-12-31	119.733
222	13760	351.8	39.1131	1	0	59	3.3	121	149	148	19	24	14	36	42	0	＜500	0	1	1	6	0	2	1	2	2012-02-24	1	2012-05-09	2.5	1	2014-07-04	28.7
223	9.42	9.1	1.03516	1	1	55	7.24	147	174	137	19	133	11.6	82	35	1	264000	1	0	1	5	0	2	1	2	2012-02-22	1	2019-05-20	88.1333	0	2020-07-08	101.967
224	5.4	6.1	0.885246	1	1	44	5.72	148	115	142	36	30	15.8	143	38	1	28600	1	1	1	5	0	2	1	2	2012-02-16	0	2014-06-19	28.4667	1	2014-08-19	30.5
225	175.87	7.12	24.7008	1	1	29	9.64	143	288	138	18	16	21	33	40	1	6600	1	0	1	3.2	0	1	1	2	2012-02-15	0	2021-12-31	120.233	0	2021-12-31	120.233
226	31.2	6.1	5.11475	1	1	55	3.34	140	114	139	40	36	17.9	54	41	1	11900	1	0	1	3.5	0	1	1	3	2012-02-09	1	2014-06-07	28.3	0	2020-11-16	106.767
227	2.2	1.63	1.34969	1	1	63	12.67	133	179	133	117	59	279.8	394	29	1	＜1000	1	0	1	4	0	1	1	3	2012-01-06	0	2021-12-31	121.567	0	2021-12-31	121.567
228	18095	1.5	12063.3	1	1	48	6.32	145	180	138	30	28	9.7	42	40	1	20100	1	0	1	1.6	0	1	0	2	2011-12-28	0	2021-12-31	121.867	0	2021-12-31	121.867
229	5.9	6.8	0.867647	1	1	58	5.29	168	137	137	35	39	11.3	31	36	1	3490000	1	0	1	4	0	1	1	2	2011-12-26	1	2012-08-27	8.16667	0	2021-12-31	121.933
230	37.71	5	7.542	1	1	50	5.39	162	108	139	20	27	17.9	28	36	1	70000	1	1	1	2.5	0	1	1	1	2011-12-21	1	2019-08-07	92.8667	0	2021-12-31	122.1
231	91.4	10.65	8.58216	1	1	34	5.45	144	152	139	12	33	11.4	85	37	1	1480	1	1	1	2	0	1	0	2	2011-12-09	0	2021-12-31	122.5	0	2021-12-31	122.5
232	25.42	6.3	4.03492	1	1	55	3.18	83	76	142	32	38	11.3	124	37	1	4960	1	1	1	2.5	0	1	1	3	2011-12-08	0	2021-12-31	122.533	0	2021-12-31	122.533
233	1811.3	3.5	517.514	1	1	39	6.57	166	171	142	27	24	19.7	30	47	1	1760	1	1	5	2	1	2	3	2	2011-12-07	1	2020-03-10	100.533	0	2021-12-31	122.567
234	58.7	23.2	2.53017	1	1	43	3.84	136	48	138	70	73	23.4	99	38	1	470000	1	1	1	3	0	1	1	2	2011-11-30	1	2017-02-20	63.6333	0	2021-12-31	122.8
235	2.1	2.16	0.972222	1	1	67	5.12	139	161	138	9	20	12.2	30	39	1	＜1000	1	0	1	2	0	1	0	3	2011-11-18	0	2021-12-31	123.2	0	2021-12-31	123.2
236	4.9	2.59	1.89189	1	1	62	4.43	159	133	138	25	15	30.1	18	44	1	＜1000	1	1	1	1.5	0	1	0	2	2011-11-09	0	2016-03-02	52.5	1	2016-03-02	52.5
237	125.6	6.5	19.3231	1	1	56	5.78	148	246	141	17	16	28.7	24	43	1	3500	1	0	3	2.8	0	2	1	2	2011-10-30	1	2014-05-20	31.1	1	2016-10-20	60.5667
238	56097.8	13.1	4282.27	1	1	60	7.87	187	156	138	53	70	17.5	138	40	1	185000	1	0	1	11	0	2	1	2	2011-10-28	1	2012-12-12	13.7	0	2021-12-31	123.9
239	5	4.2	1.19048	1	1	14	10.99	135	278	139	56	35	7.7	262	48	0	＜500	0	0	1	9	1	2	3	3	2011-10-13	0	2021-12-31	124.4	0	2021-12-31	124.4
240	8.78	10.6	0.828302	1	1	63	8.83	134	112	140	58	50	20.5	70	40	1	＜1000	1	1	1	2.5	0	1	1	3	2011-10-09	0	2021-12-31	124.533	0	2021-12-31	124.533
241	32505.1	257.71	126.131	1	1	43	9.12	145	285	142	19	39	11.6	34	40	1	176000	1	1	2	10	1	3	3	1	2011-09-28	1	2017-10-10	73.4667	0	2021-12-31	124.9
242	1.3	1.5	0.866667	1	1	48	7.18	150	221	134	34	28	11.2	40	42	0	＜1000	1	1	3	2.3	0	2	1	2	2011-09-17	1	2017-11-10	74.8667	0	2021-12-31	125.267
243	7.9	3.5	2.25714	1	1	67	4.3	132	138	135	47	62	25.1	34	40	1	719000	1	0	3	3.5	0	2	1	3	2011-09-13	0	2012-05-14	8.13333	1	2012-10-14	13.2333
244	5.1	1.5	3.4	1	1	60	5.64	133	121	143	46	38	6.3	19	34	1	3920	1	0	1	5	0	2	1	3	2011-08-18	0	2021-12-31	126.267	0	2021-12-31	126.267
245	7.7	1.5	5.13333	1	1	52	86	143	205	136	66	40	7.9	203	41	1	2400000	1	1	3	3	1	2	3	2	2011-08-15	1	2013-05-14	21.2667	0	2021-12-31	126.367
246	23.66	26.7	0.886142	1	1	54	6.13	137	164	138	71	62	22.8	250	34	1	＜1000	1	1	1	2.5	0	1	1	3	2011-08-11	1	2011-11-12	3.1	1	2019-05-20	94.6333
247	5.1	3.2	1.59375	1	1	50	6.31	112	177	137	8	51	11.7	59	38	0	＜1000	1	0	1	26	0	2	1	2	2011-08-08	0	2021-12-31	126.6	0	2021-12-31	126.6
248	66.5	5.5	12.0909	1	1	36	10.06	162	223	140	32	28	31.4	31	45	1	＜1000	1	1	1	0.6	0	1	0	2	2011-07-27	0	2021-12-31	127	0	2021-12-31	127
249	10.4	12.2	0.852459	1	1	39	4.85	122	237	136	25	38	8.1	73	41	1	919000	1	1	1	4.5	0	1	1	2	2011-07-20	1	2012-06-05	10.7	1	2017-07-07	72.6333
250	32.4	5.12	6.32812	1	1	66	6.12	120	60	141	28	51	32.2	122	36	1	7640	1	1	1	4	0	1	1	2	2011-07-13	1	2011-08-19	1.23333	1	2019-05-11	95.3
251	15.9	9.7	1.63918	1	1	70	5.19	155	98	139	28	36	14.3	56	39	1	＜1000	1	1	1	1.5	0	1	0	1	2011-07-06	0	2016-11-21	65.5	0	2017-07-05	73.0333
252	3.7	1.2	3.08333	1	1	63	8.63	131	195	138	38	28	11.2	81	43	0	＜1000	1	0	1	5	0	2	1	3	2011-07-04	0	2021-12-31	127.767	0	2021-12-31	127.767
253	425.4	61.9	6.87237	1	1	38	7.34	137	189	138	29	27	11.2	43	35	1	1290	1	0	2	6	0	2	2	2	2011-06-25	1	2014-02-11	32.0667	1	2021-12-31	128.067
254	5.6	2.02	2.77228	1	1	58	5.21	158	112	136	44	46	15.3	42	44	1	74200	1	0	1	2.5	0	1	1	2	2011-06-20	0	2021-12-31	128.233	0	2021-12-31	128.233
255	6554.6	81.4	80.5233	1	1	24	7.25	90	199	139	48	32	5.8	189	38	1	1450	1	1	2	4	0	2	1	2	2011-06-14	1	2019-04-26	95.7667	0	2021-12-31	128.433
256	10000	64.6	154.799	1	1	51	5.85	125	223	138	51	86	8	172	38	1	7260	1	0	1	19	1	2	3	2	2011-05-27	0	2011-10-11	4.56667	1	2011-12-11	6.6
257	5631.8	4.7	1198.26	1	0	48	8.93	147	158	137	28	22	15.4	15	36	1	＜1000	1	0	1	2.7	0	1	1	2	2011-05-17	1	2012-02-16	9.16667	0	2021-12-31	129.367
258	44.7	8.5	5.25882	1	1	52	5.09	132	96	138	64	39	13.7	100	39	1	6110	1	1	1	2.5	0	1	1	2	2011-04-18	0	2021-12-31	130.333	0	2021-12-31	130.333
259	155373	323.2	480.733	1	0	44	7.64	13	273	139	9	31	7.9	85	35	1	112000	1	0	3	8	0	3	2	2	2011-04-12	1	2011-07-26	3.5	0	2021-12-31	130.533
260	15	7.1	2.11268	1	1	41	18.85	113	193	138	35	72	13.7	35	38	1	24500	1	1	1	9	0	2	1	3	2011-04-03	0	2021-12-31	130.833	0	2021-12-31	130.833
261	682.3	4.2	162.452	1	0	48	5.84	135	219	139	23	27	12.4	27	42	1	＜1000	1	1	2	4	0	2	1	2	2011-04-01	0	2021-12-31	130.9	0	2021-12-31	130.9
262	18003.9	23.5	766.123	1	1	56	4.69	137	269	135	41	150	23.7	210	39	1	20500	1	0	3	16	0	3	2	2	2011-03-18	1	2011-05-14	1.9	1	2015-05-20	50.8
263	8904.2	1916	4.64729	1	1	60	6.87	143	111	142	45	21	18	56	40	1	＜1000	1	0	1	4	0	1	1	2	2011-03-16	1	2011-06-15	3.03333	1	2012-08-30	17.7667
264	20.1	12.8	1.57031	1	1	35	7.59	149	180	137	37	26	13	40	48	1	144000	1	1	1	2.5	0	1	1	2	2011-03-07	1	2011-05-12	2.2	1	2016-03-26	61.5333
265	74.1	4.4	16.8409	1	1	56	4.11	161	113	138	46	45	18.3	46	48	1	18600	1	1	1	1.6	0	1	0	3	2011-03-01	0	2021-12-31	131.933	0	2021-12-31	131.933
266	16.3	1.9	8.57895	1	1	34	9.16	157	170	137	40	28	22.9	42	48	1	＜1000	1	1	1	2	0	1	0	3	2011-02-27	0	2021-12-31	132	0	2021-12-31	132
267	4	3.8	1.05263	1	1	53	6.36	151	210	135	41	39	14	38	41	1	30900	1	1	1	3	0	1	1	2	2011-01-24	0	2021-12-31	133.133	0	2021-12-31	133.133
268	6300.9	82.3	76.5601	1	0	34	6.23	126	207	133	27	27	9.7	18	44	1	＜1000	1	0	1	4	0	1	1	2	2011-01-13	0	2021-12-31	133.5	0	2021-12-31	133.5
269	7915.9	969	8.16914	1	1	55	5.93	139	182	142	47	45	13.7	54	40	1	1230	1	1	3	1	0	2	1	2	2010-12-31	1	2011-08-27	7.96667	0	2021-12-31	133.933
270	1.5	1.2	1.25	1	1	54	8.38	168	259	140	26	25	17	33	44	1	＜1000	1	1	1	1	0	1	0	2	2010-12-30	0	2021-12-31	133.967	0	2021-12-31	133.967
271	95.2	4.7	20.2553	1	0	45	9.8	108	231	140	35	35	8.2	39	41	1	＜1000	1	0	1	3	0	1	1	2	2010-12-29	0	2019-02-18	99.1	0	2021-12-31	134
272	2	1.7	1.17647	1	1	44	6.17	136	125	140	54	32	11.6	231	46	1	＜1000	1	0	1	5.5	0	2	1	2	2010-12-21	0	2021-12-31	134.267	0	2021-12-31	134.267
273	36.1	8.6	4.19767	1	1	46	4.79	145	132	144	41	44	9.6	137	39	1	4490000	1	1	1	4.5	0	1	1	2	2010-12-09	0	2011-06-01	5.8	1	2011-06-01	5.8
274	20.6	12.3	1.6748	1	1	42	5.07	171	139	141	78	49	11.6	78	42	1	353000	1	1	1	1	0	1	0	1	2010-12-02	0	2021-12-31	134.9	0	2021-12-31	134.9
275	1865	5.8	321.552	1	1	40	6.64	156	256	141	51	52	10.1	89	41	1	95600	1	1	1	2.5	1	2	3	2	2010-11-25	0	2021-12-31	135.133	0	2021-12-31	135.133
276	100000	338	295.858	1	1	58	8.38	136	228	140	24	113	7.8	31	38	1	＜1000	1	1	1	18	1	2	3	2	2010-11-22	0	2017-01-11	74.7333	0	2021-12-31	135.233
277	1.3	1.52	0.855263	1	1	77	6.63	142	167	139	52	52	12.8	52	43	1	＜1000	1	0	1	4	0	1	1	2	2010-11-14	1	2012-10-17	23.4333	1	2012-12-05	25.0667
278	8.8	9.4	0.93617	1	1	53	6.88	149	211	138	40	44	9.7	63	45	1	20800	1	1	1	7	0	2	1	2	2010-11-11	1	2011-01-13	2.1	1	2018-08-10	94.3
279	23.5	1.73	13.5838	1	1	46	5.77	145	209	139	37	37	13.6	56	42	1	＜1000	1	0	1	2.2	0	1	1	3	2010-11-10	0	2021-12-31	135.633	0	2021-12-31	135.633
280	3.8	3.2	1.1875	1	0	39	5.87	120	282	142	17	37	10.9	20	39	1	＜1000	1	1	1	3.5	0	1	1	2	2010-11-10	1	2013-12-19	37.8333	1	2015-03-21	53.0667
281	6263.6	329	19.0383	1	0	37	4.73	132	208	141	19	47	10.1	17	34	1	835000	1	1	1	5	0	2	1	2	2010-11-02	1	2012-08-15	21.7333	1	2012-10-15	23.7667
282	1270.9	1.9	668.895	1	0	55	6.13	125	136	141	37	28	9.6	37	43	1	＜1000	1	1	1	4	0	1	1	2	2010-11-01	0	2021-12-31	135.933	0	2021-12-31	135.933
283	12.9	8.9	1.44944	1	1	62	7.37	134	135	132	56	68	13.8	38	38	0	＜1000	1	1	1	3	0	1	1	2	2010-09-21	0	2010-09-30	0.3	1	2012-09-30	24.6667
284	163.7	0.27	606.296	1	1	48	6.75	159	232	145	51	36	14.4	50	38	1	2170	1	1	1	1	0	1	0	2	2010-09-20	1	2014-08-01	47.0333	0	2021-12-31	137.333
285	76.9	5.2	14.7885	1	1	34	6.79	147	197	141	22	29	12.5	46	39	1	＜1000	1	1	1	9	1	2	3	3	2010-09-13	1	2011-08-28	11.6333	1	2011-11-25	14.6
286	57.2	5.4	10.5926	1	1	40	9.3	160	207	141	40	36	18.9	32	46	1	40500	1	1	1	1.5	0	1	0	2	2010-09-10	0	2018-01-23	89.7333	0	2021-12-31	137.667
287	2000.6	2.7	740.963	1	1	31	4.79	152	135	137	33	21	34.3	20	46	1	1640	1	0	1	5	0	2	1	2	2010-09-07	0	2021-12-31	137.767	0	2021-12-31	137.767
288	100000	6000	16.6667	1	1	46	6.51	133	307	143	35	49	14.9	171	38	1	11700	1	1	3	18.5	1	3	3	2	2010-08-25	1	2010-11-15	2.73333	1	2011-10-27	14.2667
289	1320.7	23.6	55.9619	1	1	43	7.65	153	188	143	39	67	15.8	79	41	1	＜1000	1	1	4	9	0	3	2	2	2010-08-16	1	2010-11-12	2.93333	1	2011-09-30	13.6667
290	200000	105960	1.8875	1	1	53	7.45	173	166	136	40	174	21	267	42	1	＜1000	1	0	3	12	0	3	2	2	2010-07-16	1	2010-09-01	1.56667	1	2010-11-26	4.43333
291	1365.2	8.4	162.524	1	0	40	8.41	139	164	136	41	19	16.7	30	48	1	1540	1	1	1	5	0	2	1	2	2010-07-09	0	2021-12-31	139.767	0	2021-12-31	139.767
292	3335.7	61.7	54.0632	1	1	60	4.44	133	112	143	68	44	20.3	12	36	1	166000	1	1	1	2.5	0	1	1	2	2010-07-07	1	2011-06-08	11.2	1	2018-01-20	91.8
293	247.8	4.2	59	1	1	42	7.29	155	212	139	42	21	12	30	44	1	5060	1	1	2	1.6	0	2	1	2	2010-07-06	0	2021-12-31	139.867	0	2021-12-31	139.867
294	28.6	9.9	2.88889	1	1	67	5.21	140	96	138	73	38	9.5	40	39	1	53200	1	1	1	9	0	2	1	3	2010-06-25	1	2013-01-09	30.9667	1	2014-05-13	47.2667
295	224.4	8.2	27.3659	1	1	64	4.51	146	119	147	23	26	29.2	82	43	0	1100000	1	1	2	6	0	2	2	2	2010-06-24	1	2018-07-26	98.4667	0	2021-12-31	140.267
296	21.3	12.9	1.65116	1	1	38	12.12	150	316	139	56	70	13.5	108	41	1	873000	1	0	1	8	0	2	1	2	2010-06-21	1	2011-08-12	13.9	1	2017-04-02	82.5667
297	24221.5	38.5	629.13	1	1	68	6.63	142	179	143	33	44	16.4	126	40	1	61500	1	0	1	6	0	2	1	1	2010-06-11	1	2017-10-20	89.6	0	2017-11-08	90.2333
298	332.5	4.5	73.8889	1	1	60	4.53	162	116	139	53	30	11	88	46	1	71200	1	1	1	3	0	1	1	2	2010-05-13	1	2011-12-20	19.5333	1	2014-12-24	56.2
299	2.5	1.6	1.5625	1	1	57	10.19	155	298	139	17	20	7.6	18	38	1	＜1000	1	0	1	3	0	1	1	2	2010-04-16	1	2021-03-10	132.7	0	2021-12-31	142.567
300	545.1	0.8	681.375	1	1	73	4.88	145	114	140	31	28	19.1	45	47	1	＜1000	1	1	1	1.5	0	1	0	2	2010-03-22	1	2015-01-29	59.1333	1	2016-05-17	74.9333
301	1000	8.2	121.951	1	1	56	7.3	128	180	143	57	50	16.4	36	48	1	1210000	1	1	1	2.5	0	1	1	2	2010-02-17	0	2021-12-31	144.5	0	2021-12-31	144.5
302	427.3	11.4	37.4825	1	1	43	4.83	103	94	146	181	111	14.8	140	44	1	1120000	1	1	1	2	0	1	0	2	2010-01-21	0	2021-12-31	145.4	0	2021-12-31	145.4
303	1200	5.1	235.294	1	1	38	5.27	149	216	142	67	283	18.5	27	42	1	＜1000	1	0	4	10.5	0	3	2	2	2010-01-11	0	2021-12-31	145.733	0	2021-12-31	145.733
