# Supplementary material for: Pre- to postoperative alpha-fetoprotein ratio-based nomogram to predict tumor recurrence in patients with hepatocellular carcinoma
Source: Front Oncol. 2023 Apr 14;13:1134933. doi: 10.3389/fonc.2023.1134933 (PMC10140353; doi:10.3389/fonc.2023.1134933)
Supplement: Supplementary file 2 [file Table_2.xlsx]

## Sheet: Validation Group
number	Preoperative AFP	Postoperative AFP	AFP ratio	ratio≥0.8	Sex	age	WBC	Hb	PLT	Na	ALT	AST	Tbil	γ-GT	ALB	HBsAg	HBVDNA	＞500	Cirrhosis	Number of tumors	Tumor size	MVI	AJCC T stage	BCLC stage	Pathological differentiation	Surgical period	Relapse Status	Time to relapse	RFS	Survival status	Follow-up Endpoints	OS
1	3.35	1.95	1.71795	0	0	61	8.13	99	447	136.5	32.8	28.8	9.2	62.5	35.7	0	＜500	0	0	1	8	0	2	1	1	2018-08-01	1	2019-01-22	5.8	1	2019-08-26	13
2	5.57	1.45	3.84138	0	1	60	4.6	128	168	144.4	34.2	35.5	14.7	101	38.9	1	＜500	0	0	2	9	0	3	2	2	2018-07-31	1	2018-12-22	4.8	0	2021-12-31	41.6333
3	1046	50.87	20.5622	1	1	55	5.51	168	128	144.2	52	30.8	13.9	60	50	1	＜500	0	1	1	3.8	0	1	1	2	2018-07-27	0	2021-12-31	41.7667	0	2021-12-31	41.7667
4	935.5	4.31	217.053	1	1	27	6.47	162	225	142.6	13.5	21.5	19	49	45.3	1	＜500	0	0	1	8	0	2	1	2	2018-07-13	1	2018-12-09	4.96667	0	2019-04-09	9
5	4088	32.87	124.369	1	1	51	5.22	161	177	137.2	24.8	20.6	8.7	45.2	41.8	1	＜500	0	0	1	5.5	0	2	1	2	2018-07-03	0	2021-12-31	42.5667	0	2021-12-31	42.5667
6	121000	456	265.351	1	1	47	5.25	137	191	140	39.4	46.4	12.6	49	38.9	1	3203	1	0	1	7	0	2	1	2	2018-06-21	1	2018-09-21	3.06667	1	2020-02-12	12
7	1.45	1.45	1	1	0	58	5.3	126	155	139.1	21.8	31.6	15.6	15	47.5	1	＜500	0	1	1	7	0	2	1	2	2018-04-23	0	2021-12-31	44.9333	0	2021-12-31	44.9333
8	8.42	8.01	1.05119	1	1	52	4.97	148	191	139.3	35.4	58.9	12	129	41.4	1	＜500	0	0	1	5.2	0	2	1	2	2018-03-23	1	2018-10-10	6.7	0	2021-12-31	45.9667
9	2288	5655	0.404598	0	1	52	5.51	149	163	142.3	32.8	20.1	19.7	41	48.7	1	＜500	0	1	1	3	0	1	1	3	2018-03-13	1	2018-05-29	2.56667	1	2020-07-07	28.2333
10	27.04	2.63	10.2814	1	0	39	4.8	91	238	140	15.6	20.2	5.2	11	39	1	5110	1	0	1	2.8	0	1	1	2	2018-01-10	0	2021-12-31	48.3667	0	2021-12-31	48.3667
11	1436	35.1	40.9117	1	1	33	3.97	164	187	140.6	96.7	52.7	17.1	63	44.7	1	4770	1	1	1	5.5	1	2	3	2	2017-12-27	1	2018-03-07	2.33333	1	2018-07-16	6.7
12	9.09	2.63	3.45627	1	1	47	6.11	157	174	137.1	34.2	52.5	14.4	64	46.1	1	4500	1	1	1	9.5	1	2	3	2	2017-12-13	1	2018-02-27	2.53333	0	2019-05-18	17.3667
13	4.58	5.35	0.856075	1	0	73	4.55	127	121	139.7	40.8	41.9	9.9	28.2	47.4	1	14800	1	1	1	1.8	0	1	0	2	2017-11-09	0	2021-12-31	50.4333	0	2021-12-31	50.4333
14	5024	7.28	690.11	1	1	64	5.07	137	135	142.7	26.3	25.1	10.5	27	45.4	1	40300	1	0	1	2.5	0	1	1	2	2017-10-25	0	2021-12-31	50.9333	0	2021-12-31	50.9333
15	9.86	2.15	4.58605	1	1	50	5.34	155	276	141.7	26.2	30.3	18.3	44.7	41.7	1	572	1	0	1	12	0	2	1	3	2017-09-13	1	2018-02-06	4.86667	1	2018-10-30	13.7333
16	6.44	18.67	0.344938	0	1	43	4.84	144	98	139.1	219.7	104.2	10.6	160	42.4	1	71600	1	1	1	1.6	0	1	0	2	2017-08-17	0	2021-12-31	53.2333	0	2021-12-31	53.2333
17	5.94	5.94	1	1	1	59	5.63	148	237	141.3	35.2	23.5	8.6	118.3	43.8	1	497000	1	0	1	6	1	2	3	2	2017-08-11	1	2018-04-20	8.4	1	2020-02-15	30.6
18	7142	121000	0.0590248	0	1	48	5.51	128	326	138.8	16.6	25.6	5.4	91	39.7	1	391000	1	0	3	3.5	1	2	3	2	2017-08-02	1	2018-03-20	7.66667	1	2018-07-01	11.1
19	28.04	2.78	10.0863	1	1	45	9.88	149	214	141.2	6.8	12.6	8.9	49.6	43.7	1	1770	1	0	1	5.6	1	2	3	3	2017-07-11	1	2018-01-22	6.5	1	2020-06-13	35.6
20	1.01	386.9	0.00261049	0	1	66	5.35	141	152	140	207.7	241.9	28.8	207.7	31.5	1	52100	1	1	1	6.3	1	2	3	2	2017-06-21	1	2018-04-17	10	0	2019-04-17	22.1667
21	308.4	9.69	31.8266	1	0	62	4.3	142	193	140.9	24	13.2	10.8	22.9	41.8	1	＜500	0	1	1	5	1	2	3	2	2017-06-08	1	2018-03-17	9.4	0	2021-12-31	55.5667
22	162.8	11.76	13.8435	1	1	60	10.04	154	273	139.8	36	69.6	17.4	165	43.2	1	189000	1	0	1	13	1	2	3	3	2017-05-11	1	2017-10-16	5.26667	0	2021-12-31	56.5
23	151	10.71	14.099	1	1	64	5.43	128	279	143.2	160.7	233	20.8	704	44	1	69400	1	0	2	13.3	1	3	3	3	2017-03-29	1	2017-10-16	6.7	1	2018-04-22	12.9667
24	4.5	2.12	2.12264	1	1	44	5.61	153	143	145	53	31	8.7	32	44	1	＜500	0	0	1	3.5	0	1	1	2	2017-03-09	0	2021-12-31	58.6	0	2021-12-31	58.6
25	85562	43472	1.96821	1	1	48	5.15	143	171	138.8	24.6	28	9.3	39	43.3	1	＜500	0	0	4	11	1	3	3	3	2017-02-13	1	2017-05-15	3.03333	0	2018-03-16	13.2
26	30.82	23.8	1.29496	1	1	57	4.85	162	107	140	216	216	37.5	352	41	1	＜500	0	1	1	2.2	0	1	1	1	2016-12-29	1	2017-06-25	5.93333	1	2019-10-02	33.5667
27	2.64	2.26	1.16814	1	1	53	6.34	133	273	141.9	27.4	22.2	8	56	43.8	1	＜500	0	0	1	5	0	2	1	1	2016-12-26	0	2021-12-31	61.0333	0	2021-12-31	61.0333
28	1.1	2.43	0.452675	0	1	63	5.42	152	193	142	23	18	13.3	66	41	1	509	1	0	1	5	0	2	1	2	2016-12-22	0	2021-12-31	61.1667	0	2021-12-31	61.1667
29	7792	55.08	141.467	1	1	66	8.31	157	191	143	18.7	26.1	16.5	45	47.9	1	＜500	0	0	1	7	1	2	3	3	2016-07-12	1	2017-02-17	7.33333	0	2020-05-29	47.2333
30	568.6	10.94	51.9744	1	1	66	5.35	117	161	140.1	35.3	49.4	12.9	20	40.9	0	＜500	0	0	1	8	0	2	1	2	2016-06-08	1	2017-02-14	8.36667	0	2021-12-31	67.7333
31	133.4	3.56	37.4719	1	1	43	5.4	131	116	141.2	14	16	16.4	38.8	40.1	1	5240	1	0	1	4.5	0	1	1	2	2015-11-26	1	2016-12-06	12.5333	1	2017-06-06	18.6
32	2.5	2.41	1.03734	1	1	75	6.22	141	137	140.7	74	50.6	6.7	26	46.6	0	<500	0	0	1	4.5	0	1	1	2	2015-11-25	1	2016-12-20	13.0333	0	2021-12-31	74.2667
33	1860	6.46	287.926	1	1	59	10.12	127	236	139.7	28.4	20.7	16.6	41	39.3	0	<500	0	0	1	6	1	2	3	2	2015-11-06	0	2021-12-31	74.9	0	2021-12-31	74.9
34	22.2	8.23	2.69745	1	1	50	5.27	141	76	140	39.4	89	44.8	1097.82	44.8	0	<500	0	1	3	2.3	0	2	1	2	2015-10-29	0	2021-12-31	75.1667	0	2021-12-31	75.1667
35	2.37	3.41	0.695015	0	1	69	5.73	155	205	139.7	40.6	34.5	6.9	31	36.3	1	974000	1	0	1	5.5	0	2	1	2	2015-10-22	0	2018-04-20	30.3667	1	2020-04-20	54.7333
36	5.73	9.89	0.579373	0	1	47	5.14	160	142	139.4	23.6	18.6	11.4	44	44.6	1	＜500	0	0	1	1.6	0	1	0	1	2015-10-21	1	2020-04-23	54.8667	0	2021-12-31	75.4333
37	413.9	9.88	41.8927	1	0	70	6.18	124	240	143.7	18.1	30.3	11.5	30	41.6	1	3130	1	0	1	7	0	2	1	2	2015-10-10	0	2021-12-31	75.8	0	2021-12-31	75.8
38	40.5	1.7	23.8235	1	1	75	10.25	144	213	139	25	32	9.4	52	41	1	<500	0	0	1	4.5	0	1	1	2	2015-09-18	0	2021-12-31	76.5333	0	2021-12-31	76.5333
39	5.86	2.4	2.44167	1	0	61	4.71	134	192	143.3	28.9	38.1	6.3	27	41.9	1	1090000	1	0	1	4.4	0	1	1	3	2015-09-14	1	2021-06-08	69.8	0	2021-12-31	76.6667
40	4.31	1.93	2.23316	1	1	53	5.84	76	88	138	33.2	114.2	7	154	30.9	1	385000	1	0	1	3.5	0	1	1	2	2015-09-09	1	2016-07-20	10.5	1	2018-10-08	37.5
41	7487	5	1497.4	1	1	50	6.61	154	176	138	77.2	56	12.1	218.7	37.8	1	262000	1	1	1	4.5	1	1	3	2	2015-08-14	1	2019-08-23	49	0	2021-12-31	77.7
42	28.42	4.78	5.94561	1	1	54	4.37	148	130	141.1	25.1	21.2	7.3	41	49.3	1	<500	0	1	1	6	0	2	1	2	2015-06-23	1	2015-08-25	2.1	0	2021-12-31	79.4333
43	733	51.56	14.2164	1	1	47	4.37	129	191	138	66	66	13.2	69	40	1	3650000	1	0	1	3.4	0	1	1	2	2015-06-11	1	2018-10-07	40.4667	1	2021-02-20	69.3667
44	1825	138	13.2246	1	1	26	8.12	146	187	139.8	115.9	54.5	17.9	519	48	1	1340	1	1	3	5	0	2	2	2	2015-06-01	1	2015-08-05	2.16667	1	2016-02-24	8.93333
45	366.7	7.01	52.311	1	1	73	3.34	129	123	140.7	36.9	36.5	10.4	36	35.6	1	219000	1	1	1	7.5	1	2	3	3	2015-05-25	1	2018-05-12	36.1	0	2021-12-31	80.4
46	4.8	2.4	2	1	1	50	5.66	152	202	143	21	21	6.8	40	40	1	3610000	1	0	1	5.5	1	2	3	2	2015-03-13	1	2018-02-10	35.5	1	2021-07-11	77.0667
47	149.52	4.1	36.4683	1	1	57	4.19	144	102	144	26	21	6.6	37	40	0	＜500	0	1	1	3.5	0	2	1	2	2015-02-11	0	2021-02-20	73.3667	0	2021-02-20	73.3667
48	2.34	2.5	0.936	1	1	82	5.61	150	183	135	21	35	12.1	66	42	0	＜500	0	0	1	4.5	0	1	1	2	2015-01-15	1	2016-08-02	18.8333	1	2019-01-02	48.2667
49	191.2	177.3	1.0784	1	1	42	10.79	151	163	138	64	40	17.6	194	31	1	654	1	1	1	2.8	1	2	3	2	2015-01-14	1	2015-07-28	6.5	1	2020-06-15	65.9667
50	454.2	1.45	313.241	1	1	59	6.72	148	169	138	16	22	10.4	15	45	1	<500	0	0	4	1.5	0	1	1	2	2015-01-12	0	2021-12-31	84.8333	0	2021-12-31	84.8333
51	4.4	5.2	0.846154	1	1	52	4.32	141	140	144	93	36	22.9	67	40	1	740000	1	0	1	9.5	1	2	3	2	2015-01-04	1	2017-02-28	26.2	0	2021-12-31	85.1
52	78.3	8.6	9.10465	1	1	49	7.3	149	204	143	16	16	8.8	24	48	1	940	1	0	1	2.5	0	1	1	2	2014-12-15	1	2019-08-03	56.4	0	2021-12-31	85.7667
53	5540.8	14.2	390.197	1	1	61	6.6	155	165	134	35	31	22.6	29	43	1	4430	1	0	1	6.5	0	2	1	2	2014-11-12	1	2015-07-01	7.7	0	2021-12-31	86.8667
54	620.1	20.4	30.3971	1	1	30	11.95	146	210	144	46	38	19.9	32	45	1	422000	1	1	1	4.5	1	2	3	2	2014-11-03	1	2018-01-22	39.2	0	2021-12-31	87.1667
55	2.8	4.5	0.622222	0	1	56	5.71	145	170	137	16	30	13.5	113	42	1	12700	1	0	1	2.4	0	1	1	2	2014-10-14	1	2015-07-14	9.1	0	2021-12-31	87.8333
56	12.4	7.4	1.67568	1	1	60	7.13	147	92	136	34	32	13.8	100	45	1	＜500	0	0	1	2.5	0	1	1	2	2014-09-23	1	2017-01-10	28	1	2020-12-05	75.5
57	390.3	2	195.15	1	1	60	7.02	142	149	139	30	21	19.7	67	48	1	523	1	0	1	6	1	2	3	2	2014-09-22	0	2021-12-31	88.5667	0	2021-12-31	88.5667
58	1.29	1.5	0.86	1	1	55	4.14	152	147	142	20	17	20.2	18	41	1	＜500	0	0	1	2	0	1	0	1	2014-09-18	0	2021-12-31	88.7	0	2021-12-31	88.7
59	269.1	2922.5	0.0920787	0	1	60	6.95	136	148	138	37	35	15.1	47	42	1	116000	1	0	1	5.5	0	2	1	2	2014-08-11	1	2014-10-27	2.56667	1	2018-10-16	50.9
60	1000	2.1	476.19	1	1	47	5.44	116	160	139	45	38	9.3	22	35	1	1220000	1	0	1	5.5	1	2	3	2	2014-08-07	0	2021-12-31	90.1	0	2021-12-31	90.1
61	417.04	38.5	10.8322	1	1	59	7.2	125	230	139	34	25	14	68	47	1	＜500	0	0	2	8	0	2	2	2	2014-08-01	1	2018-11-05	51.9	0	2021-12-31	90.3
62	2.22	0.93	2.3871	1	0	46	8.67	90	431	143	15	50	12.2	40	43	0	＜500	0	0	1	13	1	2	3	2	2014-07-31	1	2015-07-17	11.7	1	2019-08-13	61.3
63	3.6	3.3	1.09091	1	1	66	4.97	130	152	141	21	23	15.6	16	45	1	18800	1	0	1	3.3	0	1	1	3	2014-07-03	1	2014-08-18	1.53333	1	2019-01-14	55.2
64	34379.9	2251.9	15.2671	1	1	56	6.47	126	181	141	29	43	7.6	94	38	1	＜500	0	0	1	15	1	2	3	2	2014-05-26	0	2021-12-31	92.5333	0	2021-12-31	92.5333
65	4944.5	218.9	22.5879	1	1	71	4.02	139	214	140	19	24	13.3	28	39	1	＜500	0	0	1	4.5	0	1	1	2	2014-05-19	1	2020-06-24	74.2667	0	2021-12-31	92.7667
66	2.9	1.9	1.52632	1	1	54	6.85	154	153	143	12	17	12	20	38	1	＜500	0	0	1	3.5	0	1	1	3	2014-05-14	0	2021-12-31	92.9333	0	2021-12-31	92.9333
67	1707.3	312	5.47212	1	1	67	12.09	118	247	127	31	34	9.9	77	36	1	311000	1	0	1	7	0	2	1	2	2014-04-08	1	2015-07-12	15.3333	1	2018-01-16	45.9667
68	195.63	15.54	12.5888	1	1	50	9.81	165	237	140	67	47	17	192	44	1	63700	1	0	1	8	1	2	3	2	2014-03-01	1	2014-11-18	8.73333	1	2015-07-11	16.5667
69	562.1	3.8	147.921	1	1	58	8.57	156	124	141	40	87	10.9	105	36	1	＜500	0	0	1	12	0	2	1	2	2014-02-28	1	2015-03-12	12.5667	1	2015-09-10	18.6333
70	21.91	6.9	3.17536	1	1	36	5.67	142	252	137	37	76	11.1	40	38	1	＜500	0	0	1	9.1	1	2	3	2	2013-12-25	1	2016-11-30	35.7	1	2018-02-15	50.4333
71	2331.7	16	145.731	1	1	56	4.76	157	172	140	13	24	19.1	23	46	1	＜500	0	0	1	2.5	0	1	1	2	2013-11-21	1	2014-09-09	9.73333	0	2021-12-31	98.7333
72	200000	29114	6.86955	1	1	51	5.66	134	345	144	37	66	8.4	161	35	1	84700	1	0	1	11	0	2	1	2	2013-09-25	1	2013-11-06	1.4	1	2014-10-30	13.3333
73	15.3	8.3	1.84337	1	1	67	2.17	132	108	141	53	67	22.2	340	38	1	2090	1	1	1	7	0	2	1	2	2013-08-21	1	2013-12-20	4.03333	1	2014-10-24	14.3
74	70.7	5.2	13.5962	1	1	55	15.5	149	283	140	33	36	18.2	98	44	1	972	1	0	1	3	1	2	3	2	2013-08-14	1	2020-03-16	80.2	0	2021-12-31	102.033
75	466.2	11.1	42	1	1	47	7.77	152	114	144	42	47	14.6	34	46	1	45800	1	1	4	2	0	2	1	3	2013-08-12	1	2014-01-03	4.8	1	2019-09-26	74.5333
76	1290	153.6	8.39844	1	1	43	7.67	139	107	143	17	20	6.2	20	42	1	＜500	0	1	3	3	1	2	3	2	2013-07-23	1	2019-08-19	73.9333	0	2021-12-31	102.767
77	221.2	41.6	5.31731	1	1	56	6.43	146	107	137	256	182	13.9	180	35	1	2250000	1	1	1	4	0	1	1	2	2013-06-17	1	2013-12-11	5.9	1	2017-02-13	44.5667
78	23.01	17.71	1.29927	1	1	55	5.28	162	107	140	59	47	13.2	58	42	1	1470000	1	0	1	4	0	1	1	3	2013-03-04	1	2016-07-24	41.2667	1	2021-03-15	97.7667
79	98.6	2.88	34.2361	1	1	58	12.37	142	225	134	31	28	12.2	18	40	1	＜500	0	1	1	4	0	1	1	2	2013-01-24	1	2014-10-11	20.8333	1	2015-01-01	23.5667
80	43.37	6.05	7.1686	1	1	34	11.63	125	410	138	438	51	17.2	301	38	1	22800	1	1	1	8	0	2	1	2	2013-01-15	1	2018-05-20	65.0333	1	2020-01-18	85.3
81	13.25	7.8	1.69872	1	1	74	4.32	135	142	139	72	44	15.1	77	39	1	6960	1	1	1	2.2	0	1	1	3	2012-12-24	1	2014-03-11	14.7333	1	2015-05-13	29
82	1845.15	39	47.3115	1	1	39	10.48	134	319	139	39	37	35	73	52	1	544	1	1	4	1.5	1	2	3	2	2012-12-07	1	2013-10-24	10.7	1	2015-12-21	36.9667
83	345.2	22.29	15.4868	1	1	52	6.27	144	150	140	35	33	7.4	41	40	1	49200	1	1	1	5	0	2	1	2	2012-12-03	0	2020-10-22	96	0	2021-12-31	110.5
84	4.2	2	2.1	1	0	37	6.7	128	213	139	24	30	17.5	21	43	1	1670000	1	0	1	1.6	0	1	0	2	2012-11-29	1	2021-12-14	110.067	0	2021-12-31	110.633
85	8.9	4.9	1.81633	1	1	51	5.77	146	55	139	19	38	26.1	87	45	1	＜500	0	1	1	2	0	1	0	2	2012-11-20	0	2021-12-31	110.933	0	2021-12-31	110.933
86	160.3	26.8	5.98134	1	1	66	6.16	136	176	137	29	32	22.6	59	37	1	31900	1	1	3	2.5	0	2	1	3	2012-10-31	1	2013-04-25	5.86667	1	2014-10-02	23.3667
87	2.2	1.6	1.375	1	1	48	3.95	146	125	138	36	28	13.5	26	41	1	＜500	0	0	1	4	0	1	1	2	2012-10-23	0	2016-04-01	41.8667	0	2022-01-01	111.9
88	6.05	6.9	0.876812	1	1	65	3.83	123	68	134	114	82	11.3	123	30	1	66700	1	1	1	1.5	0	1	0	3	2012-10-18	1	2014-11-19	25.4	1	2019-10-23	85.3667
89	122.3	1.32	92.6515	1	1	73	7.48	144	220	144	22	33	9.4	27	38	0	＜500	0	0	1	1.5	0	1	0	2	2012-08-24	0	2021-12-31	113.867	0	2021-12-31	113.867
90	1146.37	56.5	20.2897	1	0	47	6.62	128	225	138	31	43	11.3	16	41	1	320000	1	1	1	6	0	2	1	2	2012-08-13	1	2012-10-19	2.23333	1	2012-12-09	3.93333
91	1.3	1.3	1	1	1	63	6.68	161	207	141	11	26	28.9	12	43	1	＜500	0	0	1	2	0	1	0	3	2012-08-08	1	2014-01-10	17.3333	0	2021-12-31	114.4
92	52.05	4.4	11.8295	1	1	66	4.64	132	156	140	12	49	12.3	72	35	1	45700	1	1	4	2	0	2	1	2	2012-07-16	1	2012-10-12	2.93333	1	2013-05-13	10.0333
93	460.8	698.6	0.659605	0	1	63	4.45	97	134	136	26	27	4.9	83	33	1	2380	1	1	3	7	0	3	2	1	2012-07-16	1	2012-10-19	3.16667	1	2014-04-03	20.8667
94	1582.5	57.6	27.474	1	1	27	5.52	146	142	141	48	28	14.4	33	43	1	3160	1	1	1	3	0	1	1	2	2012-07-06	0	2021-12-31	115.5	0	2021-12-31	115.5
95	10.5	4.2	2.5	1	1	54	6.29	164	207	139	13	30	29.1	31	39	1	33700	1	1	1	6	0	2	1	2	2012-07-06	0	2021-12-31	115.5	0	2021-12-31	115.5
96	113	1.3	86.9231	1	0	49	6.75	137	206	141	23	33	6.7	29	43	1	1920	1	1	1	2	0	1	0	1	2012-07-02	0	2021-12-31	115.633	0	2021-12-31	115.633
97	1.5	2.07	0.724638	0	1	71	6.08	145	206	136	28	33	13.1	25	42	0	＜500	0	1	1	2	0	1	0	3	2012-06-28	0	2021-12-31	115.767	0	2021-12-31	115.767
98	1.3	1.7	0.764706	0	1	55	10.07	148	159	133	27	38	16.4	25	43	1	＜500	0	0	1	5.5	0	2	1	3	2012-05-22	1	2012-09-07	3.6	0	2021-12-31	117
99	964.6	7.4	130.351	1	0	59	3.05	132	213	140	3	43	17.6	36	40	1	455000	1	1	1	1.5	0	1	0	2	2012-04-18	0	2021-12-31	118.133	0	2021-12-31	118.133
100	1881.8	643.9	2.9225	1	1	61	4.3	150	129	138	26	27	20	55	41	1	＜1000	1	1	1	2.5	0	1	1	2	2012-02-22	1	2016-01-10	47.2667	0	2021-03-19	110.433
101	8.11	5.3	1.53019	1	1	36	6.77	164	97	139	64	34	15.9	58	42	1	＜1000	1	1	1	2.2	0	1	1	2	2012-02-13	0	2012-02-20	0.233333	1	2012-02-20	0.233333
102	5929	106.62	55.6087	1	1	74	8.11	131	113	142	53	28	15.6	162	46	0	＜500	0	0	1	3.5	0	1	1	2	2012-01-11	0	2021-12-31	121.4	0	2021-12-31	121.4
103	7.9	8.9	0.88764	1	1	42	20.62	86	130	136	5	12	22.7	25	22	0	＜500	0	0	3	5	0	2	1	2	2011-12-16	1	2013-03-20	15.3333	0	2021-12-31	122.267
104	47	7.4	6.35135	1	1	54	4.21	136	87	138	23	21	14.4	37	37	1	1250	1	1	1	1.3	0	1	0	3	2011-12-01	1	2013-10-10	22.6333	0	2021-12-31	122.767
105	2558.87	5.05	506.707	1	1	62	5.11	154	135	140	96	72	15.4	49	37	1	6560000	1	0	1	11	0	2	1	2	2011-11-14	0	2014-04-14	29.4	0	2021-12-31	123.333
106	1412.39	1051.9	1.3427	1	1	47	7.1	126	205	140	23	22	18.8	30	38	1	3460	1	0	1	3	0	1	1	2	2011-11-10	1	2012-05-08	6	1	2012-12-10	13.2
107	3.3	5.8	0.568966	0	1	46	6.5	122	112	137	30	34	9.5	27	34	1	856000	1	0	4	6	1	2	3	2	2011-11-02	1	2013-10-31	24.3	1	2016-01-10	51
108	473.8	12.8	37.0156	1	1	40	5.26	155	205	140	40	28	22	38	39	1	1560	1	0	1	3	0	1	1	3	2011-11-01	0	2021-12-31	123.767	0	2021-12-31	123.767
109	64128.4	70	916.12	1	1	41	10.73	159	223	139	30	31	19.4	37	43	1	4300	1	0	1	6	0	2	1	2	2011-10-31	0	2021-12-31	123.8	0	2021-12-31	123.8
110	51730	14702	3.51857	1	1	43	6.15	145	266	140	55	40	13.8	98	46	1	1340	1	0	1	5.5	1	2	3	2	2011-10-30	1	2011-12-10	1.36667	1	2016-01-10	51.1
111	158.2	4.6	34.3913	1	1	64	4.86	151	158	137	25	18	15.7	19	46	1	＜1000	1	1	1	1	0	1	0	2	2011-10-13	0	2021-12-31	124.4	0	2021-12-31	124.4
112	82.3	22	3.74091	1	1	59	2.6	110	70	143	49	65	18.6	223	35	1	27800	1	1	1	2	0	1	0	2	2011-09-30	1	2018-06-06	81.3667	0	2020-03-16	103
113	1.9	1.3	1.46154	1	1	34	6.25	156	197	139	17	26	41.5	25	48	1	1240	1	1	1	1.7	0	1	0	3	2011-09-28	0	2021-12-31	124.9	0	2021-12-31	124.9
114	1194.44	5.2	229.7	1	1	52	10.84	153	190	141	35	23	14.6	11	44	1	5880	1	1	1	1.5	0	1	0	1	2011-09-28	0	2021-12-31	124.9	0	2021-12-31	124.9
115	12770.2	29952.9	0.426343	0	1	58	9.12	146	158	138	27	31	15	24	51	0	＜1000	1	1	1	8.5	0	2	1	1	2011-09-11	1	2011-11-05	1.83333	1	2012-02-13	5.16667
116	4.1	5.9	0.694915	0	1	38	4.7	130	198	135	61	45	19.5	49	39	1	3950000	1	1	1	4.5	0	1	1	2	2011-07-25	1	2011-11-16	3.8	1	2012-03-20	7.96667
117	6.7	5.3	1.26415	1	1	49	6.84	153	176	138	68	40	16.8	23	44	1	1250000	1	0	1	2	0	1	0	2	2011-07-13	0	2019-02-14	92.4333	0	2021-12-31	127.467
118	2486.3	239.51	10.3808	1	1	28	8.22	105	188	138	62	73	10.2	42	36	1	22000	1	1	1	8	1	2	3	1	2011-07-13	1	2014-06-10	35.4333	1	2014-10-18	39.7667
119	11.9	2.2	5.40909	1	1	68	7.2	119	188	142	22	38	9.2	70	39	1	1240	1	0	1	7.5	0	2	1	2	2011-06-13	0	2012-08-10	14.1333	1	2012-08-10	14.1333
120	3.3	2.3	1.43478	1	1	51	4.58	152	82	136	37	32	40.2	47	49	1	1920	1	1	1	3	0	1	1	3	2011-06-10	1	2014-12-20	42.9667	0	2021-12-31	128.567
121	39.4	3.21	12.2741	1	1	65	6.73	142	84	138	56	35	15	297	35	1	＜1000	1	1	4	2	0	2	2	2	2011-05-25	1	2019-07-04	98.7333	0	2021-12-31	129.1
122	1204	1.8	668.889	1	1	57	6.95	127	257	140	25	31	6.8	36	39	1	＜1000	1	1	1	7	0	2	1	2	2011-05-16	1	2014-07-01	38.0667	1	2018-07-01	86.7667
123	6.4	3	2.13333	1	1	48	5.54	124	40	141	30	64	29.2	101	38	1	＜1000	1	1	2	0.3	1	2	3	3	2011-03-09	0	2011-03-19	0.333333	1	2011-03-19	0.333333
124	1.3	1.4	0.928571	1	1	65	6.62	149	270	134	22	32	15.9	100	44	0	＜1000	1	0	3	12	0	3	2	2	2011-03-07	0	2021-12-31	131.733	0	2021-12-31	131.733
125	74.8	3.2	23.375	1	1	39	7.27	181	177	140	31	60	9	261	45	1	4490000	1	0	3	3.5	0	2	1	2	2011-01-19	0	2021-12-31	133.3	0	2021-12-31	133.3
126	4.3	4.7	0.914894	1	1	52	4.7	159	161	139	21	18	16.8	32	42	1	＜1000	1	1	1	1.8	0	1	0	2	2010-12-20	1	2011-05-13	4.8	0	2021-12-31	134.3
127	13962.4	89.5	156.004	1	1	69	8.69	112	234	135	56	193	39	56	39	1	20500	1	1	1	14	0	2	1	2	2010-11-29	0	2011-01-26	1.93333	1	2011-01-26	1.93333
128	47.4	66.1	0.717095	0	1	48	5.71	112	92	141	28	47	12	82	41	1	＜1000	1	0	1	13	1	2	3	2	2010-11-25	1	2011-01-10	1.53333	1	2011-03-31	4.2
129	10.3	3.5	2.94286	1	1	44	6.04	173	127	141	39	41	18.8	58	46	1	1350	1	1	1	2.5	0	1	1	3	2010-11-22	1	2016-10-10	71.6333	0	2021-12-31	135.233
130	37	2.8	13.2143	1	0	40	5.85	141	201	143	23	34	14.6	36	54	1	1770	1	0	1	2.8	0	1	1	2	2010-11-17	0	2021-12-31	135.4	0	2021-12-31	135.4
131	1914.1	1.4	1367.21	1	1	43	4.37	76	89	140	43	36	8.4	59	40	1	1560	1	1	1	4	1	2	3	1	2010-11-11	1	2014-01-11	38.5667	0	2017-07-21	81.4667
132	393.8	19.5	20.1949	1	1	67	7.85	140	159	142	78	58	8.9	53	38	1	＜1000	1	1	1	2	0	1	0	2	2010-11-11	0	2021-12-31	135.6	0	2021-12-31	135.6
133	85541.3	100000	0.855413	1	1	58	5.81	174	230	141	48	129	14.1	89	37	1	38200	1	1	1	13	1	2	3	2	2010-09-09	1	2011-03-10	6.06667	1	2011-08-10	11.1667
134	6.1	1.5	4.06667	1	1	77	5.85	142	182	139	17	9	9.7	25	43	0	＜1000	1	0	1	1.6	0	1	0	3	2010-08-12	0	2021-12-31	138.633	0	2021-12-31	138.633
135	68.7	2.6	26.4231	1	1	39	6.94	170	191	142	35	25	30.7	30	42	1	＜1000	1	1	1	3	0	1	1	2	2010-07-26	0	2021-12-31	139.2	0	2021-12-31	139.2
136	966.8	1.3	743.692	1	1	63	4.56	127	120	142	24	34	16.1	18	32	1	1430	1	1	1	1	0	1	0	3	2010-07-26	1	2015-04-20	57.6333	0	2019-05-15	107.167
137	232.8	11.1	20.973	1	1	38	4.8	147	219	140	37	17	16	12	53	1	＜1000	1	1	1	1.3	0	1	0	1	2010-07-19	1	2011-09-10	13.9333	1	2014-03-10	44.3333
138	2.4	0.94	2.55319	1	1	55	7.25	149	187	145	99	103	15.9	81	39	1	136000	1	1	1	1.5	0	1	0	2	2010-07-05	0	2021-12-31	139.9	0	2021-12-31	139.9
139	13362.8	326.9	40.8773	1	1	59	7.46	146	171	138	60	53	33	77	38	1	565000	1	1	1	13	1	2	3	1	2010-06-06	1	2011-12-22	18.8	1	2021-01-28	129.633
140	80000	31.5	2539.68	1	1	61	7.55	120	236	133	53	92	9	68	43	1	＜1000	1	1	3	17	0	3	2	2	2010-05-25	0	2015-09-22	64.8667	1	2017-03-22	83.1
141	745.1	5.4	137.981	1	1	35	5.27	164	238	131	32	40	14	70	39	0	6340	1	1	1	6	1	2	3	2	2010-04-29	1	2011-08-18	15.8667	0	2021-12-31	142.133
142	5.4	8.3	0.650602	0	1	54	3.85	136	93	140	98	146	10.5	271	37	1	10600	1	1	1	12	0	2	1	3	2010-04-22	0	2013-03-11	35.1333	1	2013-03-11	35.1333
143	5.3	9	0.588889	0	1	52	7.35	111	74	142	51	72	25.1	53	29	1	＜1000	1	1	1	1.5	0	1	0	2	2010-03-12	1	2013-01-08	34.4333	1	2014-09-19	55.0667
144	4.9	3.1	1.58065	1	1	54	8.03	150	173	140	52	45	10.8	106	42	1	447000	1	0	1	2.5	0	1	1	3	2010-03-11	0	2020-01-30	120.4	0	2021-12-31	143.767
145	1560	10.2	152.941	1	1	39	7.38	104	244	131	34	121	38.9	103	31	1	＜1000	1	1	3	17	1	3	3	2	2010-02-05	0	2021-12-31	144.9	0	2021-12-31	144.9

## Sheet: AFP≥0.8
number	Preoperative AFP	Postoperative AFP	AFP ratio	ratio≥0.8	Sex	age	WBC	Hb	PLT	Na	ALT	AST	Tbil	γ-GT	ALB	HBsAg	HBVDNA	＞500	Cirrhosis	Number of tumors	Tumor size	MVI	AJCC T stage	BCLC stage	Pathological differentiation	Surgical period	Relapse Status	Time to relapse	RFS	Survival status	Follow-up Endpoints	OS
1	1046	50.87	20.5622	1	1	55	5.51	168	128	144.2	52	30.8	13.9	60	50	1	＜500	0	1	1	3.8	0	1	1	2	2018-07-27	0	2021-12-31	41.7667	0	2021-12-31	41.7667
2	935.5	4.31	217.053	1	1	27	6.47	162	225	142.6	13.5	21.5	19	49	45.3	1	＜500	0	0	1	8	0	2	1	2	2018-07-13	1	2018-12-09	4.96667	0	2019-04-09	9
3	4088	32.87	124.369	1	1	51	5.22	161	177	137.2	24.8	20.6	8.7	45.2	41.8	1	＜500	0	0	1	5.5	0	2	1	2	2018-07-03	0	2021-12-31	42.5667	0	2021-12-31	42.5667
4	121000	456	265.351	1	1	47	5.25	137	191	140	39.4	46.4	12.6	49	38.9	1	3203	1	0	1	7	0	2	1	2	2018-06-21	1	2018-09-21	3.06667	1	2020-02-12	12
5	1.45	1.45	1	1	0	58	5.3	126	155	139.1	21.8	31.6	15.6	15	47.5	1	＜500	0	1	1	7	0	2	1	2	2018-04-23	0	2021-12-31	44.9333	0	2021-12-31	44.9333
6	8.42	8.01	1.05119	1	1	52	4.97	148	191	139.3	35.4	58.9	12	129	41.4	1	＜500	0	0	1	5.2	0	2	1	2	2018-03-23	1	2018-10-10	6.7	0	2021-12-31	45.9667
7	27.04	2.63	10.2814	1	0	39	4.8	91	238	140	15.6	20.2	5.2	11	39	1	5110	1	0	1	2.8	0	1	1	2	2018-01-10	0	2021-12-31	48.3667	0	2021-12-31	48.3667
8	1436	35.1	40.9117	1	1	33	3.97	164	187	140.6	96.7	52.7	17.1	63	44.7	1	4770	1	1	1	5.5	1	2	3	2	2017-12-27	1	2018-03-07	2.33333	1	2018-07-16	6.7
9	9.09	2.63	3.45627	1	1	47	6.11	157	174	137.1	34.2	52.5	14.4	64	46.1	1	4500	1	1	1	9.5	1	2	3	2	2017-12-13	1	2018-02-27	2.53333	0	2019-05-18	17.3667
10	4.58	5.35	0.856075	1	0	73	4.55	127	121	139.7	40.8	41.9	9.9	28.2	47.4	1	14800	1	1	1	1.8	0	1	0	2	2017-11-09	0	2021-12-31	50.4333	0	2021-12-31	50.4333
11	5024	7.28	690.11	1	1	64	5.07	137	135	142.7	26.3	25.1	10.5	27	45.4	1	40300	1	0	1	2.5	0	1	1	2	2017-10-25	0	2021-12-31	50.9333	0	2021-12-31	50.9333
12	9.86	2.15	4.58605	1	1	50	5.34	155	276	141.7	26.2	30.3	18.3	44.7	41.7	1	572	1	0	1	12	0	2	1	3	2017-09-13	1	2018-02-06	4.86667	1	2018-10-30	13.7333
13	5.94	5.94	1	1	1	59	5.63	148	237	141.3	35.2	23.5	8.6	118.3	43.8	1	497000	1	0	1	6	1	2	3	2	2017-08-11	1	2018-04-20	8.4	1	2020-02-15	30.6
14	28.04	2.78	10.0863	1	1	45	9.88	149	214	141.2	6.8	12.6	8.9	49.6	43.7	1	1770	1	0	1	5.6	1	2	3	3	2017-07-11	1	2018-01-22	6.5	1	2020-06-13	35.6
15	308.4	9.69	31.8266	1	0	62	4.3	142	193	140.9	24	13.2	10.8	22.9	41.8	1	＜500	0	1	1	5	1	2	3	2	2017-06-08	1	2018-03-17	9.4	0	2021-12-31	55.5667
16	162.8	11.76	13.8435	1	1	60	10.04	154	273	139.8	36	69.6	17.4	165	43.2	1	189000	1	0	1	13	1	2	3	3	2017-05-11	1	2017-10-16	5.26667	0	2021-12-31	56.5
17	151	10.71	14.099	1	1	64	5.43	128	279	143.2	160.7	233	20.8	704	44	1	69400	1	0	2	13.3	1	3	3	3	2017-03-29	1	2017-10-16	6.7	1	2018-04-22	12.9667
18	4.5	2.12	2.12264	1	1	44	5.61	153	143	145	53	31	8.7	32	44	1	＜500	0	0	1	3.5	0	1	1	2	2017-03-09	0	2021-12-31	58.6	0	2021-12-31	58.6
19	85562	43472	1.96821	1	1	48	5.15	143	171	138.8	24.6	28	9.3	39	43.3	1	＜500	0	0	4	11	1	3	3	3	2017-02-13	1	2017-05-15	3.03333	0	2018-03-16	13.2
20	30.82	23.8	1.29496	1	1	57	4.85	162	107	140	216	216	37.5	352	41	1	＜500	0	1	1	2.2	0	1	1	1	2016-12-29	1	2017-06-25	5.93333	1	2019-10-02	33.5667
21	2.64	2.26	1.16814	1	1	53	6.34	133	273	141.9	27.4	22.2	8	56	43.8	1	＜500	0	0	1	5	0	2	1	1	2016-12-26	0	2021-12-31	61.0333	0	2021-12-31	61.0333
22	7792	55.08	141.467	1	1	66	8.31	157	191	143	18.7	26.1	16.5	45	47.9	1	＜500	0	0	1	7	1	2	3	3	2016-07-12	1	2017-02-17	7.33333	0	2020-05-29	47.2333
23	568.6	10.94	51.9744	1	1	66	5.35	117	161	140.1	35.3	49.4	12.9	20	40.9	0	＜500	0	0	1	8	0	2	1	2	2016-06-08	1	2017-02-14	8.36667	0	2021-12-31	67.7333
24	133.4	3.56	37.4719	1	1	43	5.4	131	116	141.2	14	16	16.4	38.8	40.1	1	5240	1	0	1	4.5	0	1	1	2	2015-11-26	1	2016-12-06	12.5333	1	2017-06-06	18.6
25	2.5	2.41	1.03734	1	1	75	6.22	141	137	140.7	74	50.6	6.7	26	46.6	0	<500	0	0	1	4.5	0	1	1	2	2015-11-25	1	2016-12-20	13.0333	0	2021-12-31	74.2667
26	1860	6.46	287.926	1	1	59	10.12	127	236	139.7	28.4	20.7	16.6	41	39.3	0	<500	0	0	1	6	1	2	3	2	2015-11-06	0	2021-12-31	74.9	0	2021-12-31	74.9
27	22.2	8.23	2.69745	1	1	50	5.27	141	76	140	39.4	89	44.8	1097.82	44.8	0	<500	0	1	3	2.3	0	2	1	2	2015-10-29	0	2021-12-31	75.1667	0	2021-12-31	75.1667
28	413.9	9.88	41.8927	1	0	70	6.18	124	240	143.7	18.1	30.3	11.5	30	41.6	1	3130	1	0	1	7	0	2	1	2	2015-10-10	0	2021-12-31	75.8	0	2021-12-31	75.8
29	40.5	1.7	23.8235	1	1	75	10.25	144	213	139	25	32	9.4	52	41	1	<500	0	0	1	4.5	0	1	1	2	2015-09-18	0	2021-12-31	76.5333	0	2021-12-31	76.5333
30	5.86	2.4	2.44167	1	0	61	4.71	134	192	143.3	28.9	38.1	6.3	27	41.9	1	1090000	1	0	1	4.4	0	1	1	3	2015-09-14	1	2021-06-08	69.8	0	2021-12-31	76.6667
31	4.31	1.93	2.23316	1	1	53	5.84	76	88	138	33.2	114.2	7	154	30.9	1	385000	1	0	1	3.5	0	1	1	2	2015-09-09	1	2016-07-20	10.5	1	2018-10-08	37.5
32	7487	5	1497.4	1	1	50	6.61	154	176	138	77.2	56	12.1	218.7	37.8	1	262000	1	1	1	4.5	1	1	3	2	2015-08-14	1	2019-08-23	49	0	2021-12-31	77.7
33	28.42	4.78	5.94561	1	1	54	4.37	148	130	141.1	25.1	21.2	7.3	41	49.3	1	<500	0	1	1	6	0	2	1	2	2015-06-23	1	2015-08-25	2.1	0	2021-12-31	79.4333
34	733	51.56	14.2164	1	1	47	4.37	129	191	138	66	66	13.2	69	40	1	3650000	1	0	1	3.4	0	1	1	2	2015-06-11	1	2018-10-07	40.4667	1	2021-02-20	69.3667
35	1825	138	13.2246	1	1	26	8.12	146	187	139.8	115.9	54.5	17.9	519	48	1	1340	1	1	3	5	0	2	2	2	2015-06-01	1	2015-08-05	2.16667	1	2016-02-24	8.93333
36	366.7	7.01	52.311	1	1	73	3.34	129	123	140.7	36.9	36.5	10.4	36	35.6	1	219000	1	1	1	7.5	1	2	3	3	2015-05-25	1	2018-05-12	36.1	0	2021-12-31	80.4
37	4.8	2.4	2	1	1	50	5.66	152	202	143	21	21	6.8	40	40	1	3610000	1	0	1	5.5	1	2	3	2	2015-03-13	1	2018-02-10	35.5	1	2021-07-11	77.0667
38	149.52	4.1	36.4683	1	1	57	4.19	144	102	144	26	21	6.6	37	40	0	＜500	0	1	1	3.5	0	2	1	2	2015-02-11	0	2021-02-20	73.3667	0	2021-02-20	73.3667
39	2.34	2.5	0.936	1	1	82	5.61	150	183	135	21	35	12.1	66	42	0	＜500	0	0	1	4.5	0	1	1	2	2015-01-15	1	2016-08-02	18.8333	1	2019-01-02	48.2667
40	191.2	177.3	1.0784	1	1	42	10.79	151	163	138	64	40	17.6	194	31	1	654	1	1	1	2.8	1	2	3	2	2015-01-14	1	2015-07-28	6.5	1	2020-06-15	65.9667
41	454.2	1.45	313.241	1	1	59	6.72	148	169	138	16	22	10.4	15	45	1	<500	0	0	4	1.5	0	1	1	2	2015-01-12	0	2021-12-31	84.8333	0	2021-12-31	84.8333
42	4.4	5.2	0.846154	1	1	52	4.32	141	140	144	93	36	22.9	67	40	1	740000	1	0	1	9.5	1	2	3	2	2015-01-04	1	2017-02-28	26.2	0	2021-12-31	85.1
43	78.3	8.6	9.10465	1	1	49	7.3	149	204	143	16	16	8.8	24	48	1	940	1	0	1	2.5	0	1	1	2	2014-12-15	1	2019-08-03	56.4	0	2021-12-31	85.7667
44	5540.8	14.2	390.197	1	1	61	6.6	155	165	134	35	31	22.6	29	43	1	4430	1	0	1	6.5	0	2	1	2	2014-11-12	1	2015-07-01	7.7	0	2021-12-31	86.8667
45	620.1	20.4	30.3971	1	1	30	11.95	146	210	144	46	38	19.9	32	45	1	422000	1	1	1	4.5	1	2	3	2	2014-11-03	1	2018-01-22	39.2	0	2021-12-31	87.1667
46	12.4	7.4	1.67568	1	1	60	7.13	147	92	136	34	32	13.8	100	45	1	＜500	0	0	1	2.5	0	1	1	2	2014-09-23	1	2017-01-10	28	1	2020-12-05	75.5
47	390.3	2	195.15	1	1	60	7.02	142	149	139	30	21	19.7	67	48	1	523	1	0	1	6	1	2	3	2	2014-09-22	0	2021-12-31	88.5667	0	2021-12-31	88.5667
48	1.29	1.5	0.86	1	1	55	4.14	152	147	142	20	17	20.2	18	41	1	＜500	0	0	1	2	0	1	0	1	2014-09-18	0	2021-12-31	88.7	0	2021-12-31	88.7
49	1000	2.1	476.19	1	1	47	5.44	116	160	139	45	38	9.3	22	35	1	1220000	1	0	1	5.5	1	2	3	2	2014-08-07	0	2021-12-31	90.1	0	2021-12-31	90.1
50	417.04	38.5	10.8322	1	1	59	7.2	125	230	139	34	25	14	68	47	1	＜500	0	0	2	8	0	2	2	2	2014-08-01	1	2018-11-05	51.9	0	2021-12-31	90.3
51	2.22	0.93	2.3871	1	0	46	8.67	90	431	143	15	50	12.2	40	43	0	＜500	0	0	1	13	1	2	3	2	2014-07-31	1	2015-07-17	11.7	1	2019-08-13	61.3
52	3.6	3.3	1.09091	1	1	66	4.97	130	152	141	21	23	15.6	16	45	1	18800	1	0	1	3.3	0	1	1	3	2014-07-03	1	2014-08-18	1.53333	1	2019-01-14	55.2
53	34379.9	2251.9	15.2671	1	1	56	6.47	126	181	141	29	43	7.6	94	38	1	＜500	0	0	1	15	1	2	3	2	2014-05-26	0	2021-12-31	92.5333	0	2021-12-31	92.5333
54	4944.5	218.9	22.5879	1	1	71	4.02	139	214	140	19	24	13.3	28	39	1	＜500	0	0	1	4.5	0	1	1	2	2014-05-19	1	2020-06-24	74.2667	0	2021-12-31	92.7667
55	2.9	1.9	1.52632	1	1	54	6.85	154	153	143	12	17	12	20	38	1	＜500	0	0	1	3.5	0	1	1	3	2014-05-14	0	2021-12-31	92.9333	0	2021-12-31	92.9333
56	1707.3	312	5.47212	1	1	67	12.09	118	247	127	31	34	9.9	77	36	1	311000	1	0	1	7	0	2	1	2	2014-04-08	1	2015-07-12	15.3333	1	2018-01-16	45.9667
57	195.63	15.54	12.5888	1	1	50	9.81	165	237	140	67	47	17	192	44	1	63700	1	0	1	8	1	2	3	2	2014-03-01	1	2014-11-18	8.73333	1	2015-07-11	16.5667
58	562.1	3.8	147.921	1	1	58	8.57	156	124	141	40	87	10.9	105	36	1	＜500	0	0	1	12	0	2	1	2	2014-02-28	1	2015-03-12	12.5667	1	2015-09-10	18.6333
59	21.91	6.9	3.17536	1	1	36	5.67	142	252	137	37	76	11.1	40	38	1	＜500	0	0	1	9.1	1	2	3	2	2013-12-25	1	2016-11-30	35.7	1	2018-02-15	50.4333
60	2331.7	16	145.731	1	1	56	4.76	157	172	140	13	24	19.1	23	46	1	＜500	0	0	1	2.5	0	1	1	2	2013-11-21	1	2014-09-09	9.73333	0	2021-12-31	98.7333
61	200000	29114	6.86955	1	1	51	5.66	134	345	144	37	66	8.4	161	35	1	84700	1	0	1	11	0	2	1	2	2013-09-25	1	2013-11-06	1.4	1	2014-10-30	13.3333
62	15.3	8.3	1.84337	1	1	67	2.17	132	108	141	53	67	22.2	340	38	1	2090	1	1	1	7	0	2	1	2	2013-08-21	1	2013-12-20	4.03333	1	2014-10-24	14.3
63	70.7	5.2	13.5962	1	1	55	15.5	149	283	140	33	36	18.2	98	44	1	972	1	0	1	3	1	2	3	2	2013-08-14	1	2020-03-16	80.2	0	2021-12-31	102.033
64	466.2	11.1	42	1	1	47	7.77	152	114	144	42	47	14.6	34	46	1	45800	1	1	4	2	0	2	1	3	2013-08-12	1	2014-01-03	4.8	1	2019-09-26	74.5333
65	1290	153.6	8.39844	1	1	43	7.67	139	107	143	17	20	6.2	20	42	1	＜500	0	1	3	3	1	2	3	2	2013-07-23	1	2019-08-19	73.9333	0	2021-12-31	102.767
66	221.2	41.6	5.31731	1	1	56	6.43	146	107	137	256	182	13.9	180	35	1	2250000	1	1	1	4	0	1	1	2	2013-06-17	1	2013-12-11	5.9	1	2017-02-13	44.5667
67	23.01	17.71	1.29927	1	1	55	5.28	162	107	140	59	47	13.2	58	42	1	1470000	1	0	1	4	0	1	1	3	2013-03-04	1	2016-07-24	41.2667	1	2021-03-15	97.7667
68	98.6	2.88	34.2361	1	1	58	12.37	142	225	134	31	28	12.2	18	40	1	＜500	0	1	1	4	0	1	1	2	2013-01-24	1	2014-10-11	20.8333	1	2015-01-01	23.5667
69	43.37	6.05	7.1686	1	1	34	11.63	125	410	138	438	51	17.2	301	38	1	22800	1	1	1	8	0	2	1	2	2013-01-15	1	2018-05-20	65.0333	1	2020-01-18	85.3
70	13.25	7.8	1.69872	1	1	74	4.32	135	142	139	72	44	15.1	77	39	1	6960	1	1	1	2.2	0	1	1	3	2012-12-24	1	2014-03-11	14.7333	1	2015-05-13	29
71	1845.15	39	47.3115	1	1	39	10.48	134	319	139	39	37	35	73	52	1	544	1	1	4	1.5	1	2	3	2	2012-12-07	1	2013-10-24	10.7	1	2015-12-21	36.9667
72	345.2	22.29	15.4868	1	1	52	6.27	144	150	140	35	33	7.4	41	40	1	49200	1	1	1	5	0	2	1	2	2012-12-03	0	2020-10-22	96	0	2021-12-31	110.5
73	4.2	2	2.1	1	0	37	6.7	128	213	139	24	30	17.5	21	43	1	1670000	1	0	1	1.6	0	1	0	2	2012-11-29	1	2021-12-14	110.067	0	2021-12-31	110.633
74	8.9	4.9	1.81633	1	1	51	5.77	146	55	139	19	38	26.1	87	45	1	＜500	0	1	1	2	0	1	0	2	2012-11-20	0	2021-12-31	110.933	0	2021-12-31	110.933
75	160.3	26.8	5.98134	1	1	66	6.16	136	176	137	29	32	22.6	59	37	1	31900	1	1	3	2.5	0	2	1	3	2012-10-31	1	2013-04-25	5.86667	1	2014-10-02	23.3667
76	2.2	1.6	1.375	1	1	48	3.95	146	125	138	36	28	13.5	26	41	1	＜500	0	0	1	4	0	1	1	2	2012-10-23	0	2016-04-01	41.8667	0	2022-01-01	111.9
77	6.05	6.9	0.876812	1	1	65	3.83	123	68	134	114	82	11.3	123	30	1	66700	1	1	1	1.5	0	1	0	3	2012-10-18	1	2014-11-19	25.4	1	2019-10-23	85.3667
78	122.3	1.32	92.6515	1	1	73	7.48	144	220	144	22	33	9.4	27	38	0	＜500	0	0	1	1.5	0	1	0	2	2012-08-24	0	2021-12-31	113.867	0	2021-12-31	113.867
79	1146.37	56.5	20.2897	1	0	47	6.62	128	225	138	31	43	11.3	16	41	1	320000	1	1	1	6	0	2	1	2	2012-08-13	1	2012-10-19	2.23333	1	2012-12-09	3.93333
80	1.3	1.3	1	1	1	63	6.68	161	207	141	11	26	28.9	12	43	1	＜500	0	0	1	2	0	1	0	3	2012-08-08	1	2014-01-10	17.3333	0	2021-12-31	114.4
81	52.05	4.4	11.8295	1	1	66	4.64	132	156	140	12	49	12.3	72	35	1	45700	1	1	4	2	0	2	1	2	2012-07-16	1	2012-10-12	2.93333	1	2013-05-13	10.0333
82	1582.5	57.6	27.474	1	1	27	5.52	146	142	141	48	28	14.4	33	43	1	3160	1	1	1	3	0	1	1	2	2012-07-06	0	2021-12-31	115.5	0	2021-12-31	115.5
83	10.5	4.2	2.5	1	1	54	6.29	164	207	139	13	30	29.1	31	39	1	33700	1	1	1	6	0	2	1	2	2012-07-06	0	2021-12-31	115.5	0	2021-12-31	115.5
84	113	1.3	86.9231	1	0	49	6.75	137	206	141	23	33	6.7	29	43	1	1920	1	1	1	2	0	1	0	1	2012-07-02	0	2021-12-31	115.633	0	2021-12-31	115.633
85	964.6	7.4	130.351	1	0	59	3.05	132	213	140	3	43	17.6	36	40	1	455000	1	1	1	1.5	0	1	0	2	2012-04-18	0	2021-12-31	118.133	0	2021-12-31	118.133
86	1881.8	643.9	2.9225	1	1	61	4.3	150	129	138	26	27	20	55	41	1	＜1000	1	1	1	2.5	0	1	1	2	2012-02-22	1	2016-01-10	47.2667	0	2021-03-19	110.433
87	8.11	5.3	1.53019	1	1	36	6.77	164	97	139	64	34	15.9	58	42	1	＜1000	1	1	1	2.2	0	1	1	2	2012-02-13	0	2012-02-20	0.233333	1	2012-02-20	0.233333
88	5929	106.62	55.6087	1	1	74	8.11	131	113	142	53	28	15.6	162	46	0	＜500	0	0	1	3.5	0	1	1	2	2012-01-11	0	2021-12-31	121.4	0	2021-12-31	121.4
89	7.9	8.9	0.88764	1	1	42	20.62	86	130	136	5	12	22.7	25	22	0	＜500	0	0	3	5	0	2	1	2	2011-12-16	1	2013-03-20	15.3333	0	2021-12-31	122.267
90	47	7.4	6.35135	1	1	54	4.21	136	87	138	23	21	14.4	37	37	1	1250	1	1	1	1.3	0	1	0	3	2011-12-01	1	2013-10-10	22.6333	0	2021-12-31	122.767
91	2558.87	5.05	506.707	1	1	62	5.11	154	135	140	96	72	15.4	49	37	1	6560000	1	0	1	11	0	2	1	2	2011-11-14	0	2014-04-14	29.4	0	2021-12-31	123.333
92	1412.39	1051.9	1.3427	1	1	47	7.1	126	205	140	23	22	18.8	30	38	1	3460	1	0	1	3	0	1	1	2	2011-11-10	1	2012-05-08	6	1	2012-12-10	13.2
93	473.8	12.8	37.0156	1	1	40	5.26	155	205	140	40	28	22	38	39	1	1560	1	0	1	3	0	1	1	3	2011-11-01	0	2021-12-31	123.767	0	2021-12-31	123.767
94	64128.4	70	916.12	1	1	41	10.73	159	223	139	30	31	19.4	37	43	1	4300	1	0	1	6	0	2	1	2	2011-10-31	0	2021-12-31	123.8	0	2021-12-31	123.8
95	51730	14702	3.51857	1	1	43	6.15	145	266	140	55	40	13.8	98	46	1	1340	1	0	1	5.5	1	2	3	2	2011-10-30	1	2011-12-10	1.36667	1	2016-01-10	51.1
96	158.2	4.6	34.3913	1	1	64	4.86	151	158	137	25	18	15.7	19	46	1	＜1000	1	1	1	1	0	1	0	2	2011-10-13	0	2021-12-31	124.4	0	2021-12-31	124.4
97	82.3	22	3.74091	1	1	59	2.6	110	70	143	49	65	18.6	223	35	1	27800	1	1	1	2	0	1	0	2	2011-09-30	1	2018-06-06	81.3667	0	2020-03-16	103
98	1.9	1.3	1.46154	1	1	34	6.25	156	197	139	17	26	41.5	25	48	1	1240	1	1	1	1.7	0	1	0	3	2011-09-28	0	2021-12-31	124.9	0	2021-12-31	124.9
99	1194.44	5.2	229.7	1	1	52	10.84	153	190	141	35	23	14.6	11	44	1	5880	1	1	1	1.5	0	1	0	1	2011-09-28	0	2021-12-31	124.9	0	2021-12-31	124.9
100	6.7	5.3	1.26415	1	1	49	6.84	153	176	138	68	40	16.8	23	44	1	1250000	1	0	1	2	0	1	0	2	2011-07-13	0	2019-02-14	92.4333	0	2021-12-31	127.467
101	2486.3	239.51	10.3808	1	1	28	8.22	105	188	138	62	73	10.2	42	36	1	22000	1	1	1	8	1	2	3	1	2011-07-13	1	2014-06-10	35.4333	1	2014-10-18	39.7667
102	11.9	2.2	5.40909	1	1	68	7.2	119	188	142	22	38	9.2	70	39	1	1240	1	0	1	7.5	0	2	1	2	2011-06-13	0	2012-08-10	14.1333	1	2012-08-10	14.1333
103	3.3	2.3	1.43478	1	1	51	4.58	152	82	136	37	32	40.2	47	49	1	1920	1	1	1	3	0	1	1	3	2011-06-10	1	2014-12-20	42.9667	0	2021-12-31	128.567
104	39.4	3.21	12.2741	1	1	65	6.73	142	84	138	56	35	15	297	35	1	＜1000	1	1	4	2	0	2	2	2	2011-05-25	1	2019-07-04	98.7333	0	2021-12-31	129.1
105	1204	1.8	668.889	1	1	57	6.95	127	257	140	25	31	6.8	36	39	1	＜1000	1	1	1	7	0	2	1	2	2011-05-16	1	2014-07-01	38.0667	1	2018-07-01	86.7667
106	6.4	3	2.13333	1	1	48	5.54	124	40	141	30	64	29.2	101	38	1	＜1000	1	1	2	0.3	1	2	3	3	2011-03-09	0	2011-03-19	0.333333	1	2011-03-19	0.333333
107	1.3	1.4	0.928571	1	1	65	6.62	149	270	134	22	32	15.9	100	44	0	＜1000	1	0	3	12	0	3	2	2	2011-03-07	0	2021-12-31	131.733	0	2021-12-31	131.733
108	74.8	3.2	23.375	1	1	39	7.27	181	177	140	31	60	9	261	45	1	4490000	1	0	3	3.5	0	2	1	2	2011-01-19	0	2021-12-31	133.3	0	2021-12-31	133.3
109	4.3	4.7	0.914894	1	1	52	4.7	159	161	139	21	18	16.8	32	42	1	＜1000	1	1	1	1.8	0	1	0	2	2010-12-20	1	2011-05-13	4.8	0	2021-12-31	134.3
110	13962.4	89.5	156.004	1	1	69	8.69	112	234	135	56	193	39	56	39	1	20500	1	1	1	14	0	2	1	2	2010-11-29	0	2011-01-26	1.93333	1	2011-01-26	1.93333
111	10.3	3.5	2.94286	1	1	44	6.04	173	127	141	39	41	18.8	58	46	1	1350	1	1	1	2.5	0	1	1	3	2010-11-22	1	2016-10-10	71.6333	0	2021-12-31	135.233
112	37	2.8	13.2143	1	0	40	5.85	141	201	143	23	34	14.6	36	54	1	1770	1	0	1	2.8	0	1	1	2	2010-11-17	0	2021-12-31	135.4	0	2021-12-31	135.4
113	1914.1	1.4	1367.21	1	1	43	4.37	76	89	140	43	36	8.4	59	40	1	1560	1	1	1	4	1	2	3	1	2010-11-11	1	2014-01-11	38.5667	0	2017-07-21	81.4667
114	393.8	19.5	20.1949	1	1	67	7.85	140	159	142	78	58	8.9	53	38	1	＜1000	1	1	1	2	0	1	0	2	2010-11-11	0	2021-12-31	135.6	0	2021-12-31	135.6
115	85541.3	100000	0.855413	1	1	58	5.81	174	230	141	48	129	14.1	89	37	1	38200	1	1	1	13	1	2	3	2	2010-09-09	1	2011-03-10	6.06667	1	2011-08-10	11.1667
116	6.1	1.5	4.06667	1	1	77	5.85	142	182	139	17	9	9.7	25	43	0	＜1000	1	0	1	1.6	0	1	0	3	2010-08-12	0	2021-12-31	138.633	0	2021-12-31	138.633
117	68.7	2.6	26.4231	1	1	39	6.94	170	191	142	35	25	30.7	30	42	1	＜1000	1	1	1	3	0	1	1	2	2010-07-26	0	2021-12-31	139.2	0	2021-12-31	139.2
118	966.8	1.3	743.692	1	1	63	4.56	127	120	142	24	34	16.1	18	32	1	1430	1	1	1	1	0	1	0	3	2010-07-26	1	2015-04-20	57.6333	0	2019-05-15	107.167
119	232.8	11.1	20.973	1	1	38	4.8	147	219	140	37	17	16	12	53	1	＜1000	1	1	1	1.3	0	1	0	1	2010-07-19	1	2011-09-10	13.9333	1	2014-03-10	44.3333
120	2.4	0.94	2.55319	1	1	55	7.25	149	187	145	99	103	15.9	81	39	1	136000	1	1	1	1.5	0	1	0	2	2010-07-05	0	2021-12-31	139.9	0	2021-12-31	139.9
121	13362.8	326.9	40.8773	1	1	59	7.46	146	171	138	60	53	33	77	38	1	565000	1	1	1	13	1	2	3	1	2010-06-06	1	2011-12-22	18.8	1	2021-01-28	129.633
122	80000	31.5	2539.68	1	1	61	7.55	120	236	133	53	92	9	68	43	1	＜1000	1	1	3	17	0	3	2	2	2010-05-25	0	2015-09-22	64.8667	1	2017-03-22	83.1
123	745.1	5.4	137.981	1	1	35	5.27	164	238	131	32	40	14	70	39	0	6340	1	1	1	6	1	2	3	2	2010-04-29	1	2011-08-18	15.8667	0	2021-12-31	142.133
124	4.9	3.1	1.58065	1	1	54	8.03	150	173	140	52	45	10.8	106	42	1	447000	1	0	1	2.5	0	1	1	3	2010-03-11	0	2020-01-30	120.4	0	2021-12-31	143.767
125	1560	10.2	152.941	1	1	39	7.38	104	244	131	34	121	38.9	103	31	1	＜1000	1	1	3	17	1	3	3	2	2010-02-05	0	2021-12-31	144.9	0	2021-12-31	144.9

## Sheet: AFP＜0.8
number	Preoperative AFP	Postoperative AFP	AFP ratio	ratio≥0.8	Sex	age	WBC	Hb	PLT	Na	ALT	AST	Tbil	γ-GT	ALB	HBsAg	HBVDNA	＞500	Cirrhosis	Number of tumors	Tumor size	MVI	AJCC T stage	BCLC stage	Pathological differentiation	Surgical period	Relapse Status	Time to relapse	RFS	Survival status	Follow-up Endpoints	OS
1	3.35	1.95	1.71795	0	0	61	8.13	99	447	136.5	32.8	28.8	9.2	62.5	35.7	0	＜500	0	0	1	8	0	2	1	1	2018-08-01	1	2019-01-22	5.8	1	2019-08-26	13
2	5.57	1.45	3.84138	0	1	60	4.6	128	168	144.4	34.2	35.5	14.7	101	38.9	1	＜500	0	0	2	9	0	3	2	2	2018-07-31	1	2018-12-22	4.8	0	2021-12-31	41.6333
3	2288	5655	0.404598	0	1	52	5.51	149	163	142.3	32.8	20.1	19.7	41	48.7	1	＜500	0	1	1	3	0	1	1	3	2018-03-13	1	2018-05-29	2.56667	1	2020-07-07	28.2333
4	6.44	18.67	0.344938	0	1	43	4.84	144	98	139.1	219.7	104.2	10.6	160	42.4	1	71600	1	1	1	1.6	0	1	0	2	2017-08-17	0	2021-12-31	53.2333	0	2021-12-31	53.2333
5	7142	121000	0.0590248	0	1	48	5.51	128	326	138.8	16.6	25.6	5.4	91	39.7	1	391000	1	0	3	3.5	1	2	3	2	2017-08-02	1	2018-03-20	7.66667	1	2018-07-01	11.1
6	1.01	386.9	0.00261049	0	1	66	5.35	141	152	140	207.7	241.9	28.8	207.7	31.5	1	52100	1	1	1	6.3	1	2	3	2	2017-06-21	1	2018-04-17	10	0	2019-04-17	22.1667
7	1.1	2.43	0.452675	0	1	63	5.42	152	193	142	23	18	13.3	66	41	1	509	1	0	1	5	0	2	1	2	2016-12-22	0	2021-12-31	61.1667	0	2021-12-31	61.1667
8	2.37	3.41	0.695015	0	1	69	5.73	155	205	139.7	40.6	34.5	6.9	31	36.3	1	974000	1	0	1	5.5	0	2	1	2	2015-10-22	0	2018-04-20	30.3667	1	2020-04-20	54.7333
9	5.73	9.89	0.579373	0	1	47	5.14	160	142	139.4	23.6	18.6	11.4	44	44.6	1	＜500	0	0	1	1.6	0	1	0	1	2015-10-21	1	2020-04-23	54.8667	0	2021-12-31	75.4333
10	2.8	4.5	0.622222	0	1	56	5.71	145	170	137	16	30	13.5	113	42	1	12700	1	0	1	2.4	0	1	1	2	2014-10-14	1	2015-07-14	9.1	0	2021-12-31	87.8333
11	269.1	2922.5	0.0920787	0	1	60	6.95	136	148	138	37	35	15.1	47	42	1	116000	1	0	1	5.5	0	2	1	2	2014-08-11	1	2014-10-27	2.56667	1	2018-10-16	50.9
12	460.8	698.6	0.659605	0	1	63	4.45	97	134	136	26	27	4.9	83	33	1	2380	1	1	3	7	0	3	2	1	2012-07-16	1	2012-10-19	3.16667	1	2014-04-03	20.8667
13	1.5	2.07	0.724638	0	1	71	6.08	145	206	136	28	33	13.1	25	42	0	＜500	0	1	1	2	0	1	0	3	2012-06-28	0	2021-12-31	115.767	0	2021-12-31	115.767
14	1.3	1.7	0.764706	0	1	55	10.07	148	159	133	27	38	16.4	25	43	1	＜500	0	0	1	5.5	0	2	1	3	2012-05-22	1	2012-09-07	3.6	0	2021-12-31	117
15	3.3	5.8	0.568966	0	1	46	6.5	122	112	137	30	34	9.5	27	34	1	856000	1	0	4	6	1	2	3	2	2011-11-02	1	2013-10-31	24.3	1	2016-01-10	51
16	12770.2	29952.9	0.426343	0	1	58	9.12	146	158	138	27	31	15	24	51	0	＜1000	1	1	1	8.5	0	2	1	1	2011-09-11	1	2011-11-05	1.83333	1	2012-02-13	5.16667
17	4.1	5.9	0.694915	0	1	38	4.7	130	198	135	61	45	19.5	49	39	1	3950000	1	1	1	4.5	0	1	1	2	2011-07-25	1	2011-11-16	3.8	1	2012-03-20	7.96667
18	47.4	66.1	0.717095	0	1	48	5.71	112	92	141	28	47	12	82	41	1	＜1000	1	0	1	13	1	2	3	2	2010-11-25	1	2011-01-10	1.53333	1	2011-03-31	4.2
19	5.4	8.3	0.650602	0	1	54	3.85	136	93	140	98	146	10.5	271	37	1	10600	1	1	1	12	0	2	1	3	2010-04-22	0	2013-03-11	35.1333	1	2013-03-11	35.1333
20	5.3	9	0.588889	0	1	52	7.35	111	74	142	51	72	25.1	53	29	1	＜1000	1	1	1	1.5	0	1	0	2	2010-03-12	1	2013-01-08	34.4333	1	2014-09-19	55.0667
